# Supplementary material for: Reduced insulin signaling in neurons induces sex-specific health benefits
Source: Sci Adv. 2023 Feb 22;9(8):eade8137. doi: 10.1126/sciadv.ade8137 (PMC9946356; doi:10.1126/sciadv.ade8137)
Supplement: Supplementary file 2 — Tables S1 to S4 [file sciadv.ade8137_tables_s1_to_s4.zip]

Archive with 4 entries (4 files):
- sciadv.ade8137_table_s1.xlsx
- sciadv.ade8137_table_s2.xlsx
- sciadv.ade8137_table_s3.xlsx
- sciadv.ade8137_table_s4.xlsx
