# Supplementary material for: Reduced insulin signaling in neurons induces sex-specific health benefits
Source: Sci Adv. 2023 Feb 22;9(8):eade8137. doi: 10.1126/sciadv.ade8137 (PMC9946356; doi:10.1126/sciadv.ade8137)
Supplement: Supplementary file 2 — Tables S1 to S4 [file sciadv.ade8137_tables_s1_to_s4.zip › sciadv.ade8137_table_s1.xlsx]

## Sheet: Figure 1
Supplementary Table 1
Figure 1: Increased lifespan and improved health parameters in Irs1KO mice
		Multiplicity adjusted P value reported for Post-tests		F(df numerator, df denominator)
Panel a
Type of test	Comparison	P value	Test statistic	Degrees of Freedom
Log-rank test for median lifespan	Male Irs1 KO vs wild type	0.0021	9.496	1
Mann Whitney test for max lifespan	Male Irs1 KO vs wild type	< 0,0001
Panel b
Type of test	Comparison	P value	Test statistic	Degrees of Freedom
Log-rank test for median lifespan	Female Irs1 KO vs wild type	0.0056	7.667	1
Mann Whitney test for max lifespan	Female Irs1 KO vs wild type	0.0063
Panel c
Old Irs1 KO body weight
Type of test	Comparison	P value	Test statistic	Degrees of Freedom
Two-way ANOVA	Interaction (sex*genotype)	0.9049	0.01438	F (1, 74)
Two-way ANOVA	Sex (main effect)	0.4678	0.5327	F (1, 74)
Two-way ANOVA	Genotype (main effect)	<0,0001	410.3	F (1, 74)
Sidak's Post-test	Male Irs1 KO vs wild type	<0,0001	14.05	74
Sidak's Post-test	Female Irs1 KO vs wild type	<0,0001	14.62	74
Old Irs1 KO body composition
Type of test	Comparison	P value	Test statistic	Degrees of Freedom
Two-way ANOVA	Interaction (sex*genotype)	0.1787	1.844	F (1, 74)
Two-way ANOVA	Sex (main effect)	<0,0001	136.1	F (1, 74)
Two-way ANOVA	Genotype (main effect)	<0,0001	33.97	F (1, 74)
Sidak's Post-test	Male Irs1 KO vs wild type	<0,0001	3.082	74
Sidak's Post-test	Female Irs1 KO vs wild type	<0,0001	5.219	74
Panel d
Old Irs1 KO average energy expenditure during daytime
Type of test	Comparison	P value	Test statistic	Degrees of Freedom
Two-way ANOVA	Interaction (sex*genotype)	0.2969	1.116	F (1, 42)
Two-way ANOVA	Sex (main effect)	0.0143	6.53	F (1, 42)
Two-way ANOVA	Genotype (main effect)	<0,0001	56.11	F (1, 42)
Sidak's Post-test	Male Irs1 KO vs wild type	<0,0001	4.533	42
Sidak's Post-test	Female Irs1 KO vs wild type	<0,0001	6.067	42
Panel e
Old Irs1 KO male activity
Type of test	Comparison	P value	Test statistic	Degrees of Freedom
Two-way ANOVA	Interaction (phase*genotype)	0.039	4.539	F (1, 42)
Two-way ANOVA	Phase (main effect)	<0,0001	109.9	F (1, 42)
Two-way ANOVA	Genotype (main effect)	0.0005	14.18	F (1, 42)
Sidak's Post-test	Male Irs1 KO vs wild type day	0.4437	1.156	42
Sidak's Post-test	Male Irs1 KO vs wild type night	0.0003	4.169	42
Old Irs1 KO female activity
Type of test	Comparison	P value	Test statistic	Degrees of Freedom
Two-way ANOVA	Interaction (phase*genotype)	0.0242	5.468	F (1, 42)
Two-way ANOVA	Phase (main effect)	<0,0001	122.8	F (1, 42)
Two-way ANOVA	Genotype (main effect)	0.0216	5.699	F (1, 42)
Sidak's Post-test	Female Irs1 KO vs wild type day	0.9993	0.03453	42
Sidak's Post-test	Female Irs1 KO vs wild type night	0.0035	3.341	42
Panel f
Old Irs1 KO male insulin tolerance test
Type of test	Comparison	P value	Test statistic	Degrees of Freedom
Two-sided t test	AUC male Irs1 KO vs wild type	0.0162	2.525	35
Panel g
Old Irs1 KO female insulin tolerance test
Type of test	Comparison	P value	Test statistic	Degrees of Freedom
Two-sided t test	AUC female Irs1 KO vs wild type	0.0084	2.776	39

## Sheet: Figure 2
Figure 2: Tissue-specific deletion of IRS1 is not sufficient for lifespan extension
		Multiplicity adjusted P value reported for Post-tests		F(df numerator, df denominator)
Panel a
Type of test	Comparison	P value	Test statistic	Degrees of Freedom
coxph(formula = Surv(Days, Death) ~ Genotype, data = male_lko)
	Male lKO vs control	0.13402	-1.498
	Male lKO vs Cre line	0.00204	-3.084
Kruskal-Wallis test for max lifespan		0.0004	15.61
	Male lKO vs control	0.1512	1.957
	Control vs Cre line	0.1382	1.995
	Male lKO vs Cre line	0.0002	3.951
Panel b
Type of test	Comparison	P value	Test statistic	Degrees of Freedom
coxph(formula = Surv(Days, Death) ~ Treatment, data = female_lko)
	Female lKO vs control	0.649	0.455
	Female lKO vs Cre line	0.144	-1.462
Kruskal-Wallis test for max lifespan		0.0918	4.777
	Female lKO vs control	0.8234	1.093
	Control vs Cre line	0.0865	2.186
	Female lKO vs Cre line	0.8234	1.093
Panel c
Type of test	Comparison	P value	Test statistic	Degrees of Freedom
coxph(formula = Surv(Days, Death) ~ Treatment, data = male_mko)
	Male mKO vs control	0.0692	-1.817
	Male mKO vs Cre line	0.9454	0.068
Kruskal-Wallis test for max lifespan		0.0619	5.563
	Male mKO vs control	0.1468	1.969
	Control vs Cre line	0.1049	2.109
	Male mKO vs Cre line	>0,9999	0.1397
Panel d
Type of test	Comparison	P value	Test statistic	Degrees of Freedom
coxph(formula = Surv(Days, Death) ~ Treatment, data = female_mko)
	Female mKO vs control	0.649	0.455
	Female mKO vs Cre line	0.78	-0.28
Kruskal-Wallis test for max lifespan		0.6482	0.8671
	Female mKO vs control	>0,9999	0.6096
	Control vs Cre line	>0,9999	0.3048
	Female mKO vs Cre line	>0,9999	0.9144
Panel e
Type of test	Comparison	P value	Test statistic	Degrees of Freedom
coxph(formula = Surv(Days, Death) ~ Treatment, data = male_fko)
	Male fKO vs control	0.445	0.763
	Male fKO vs Cre line	0.602	0.522
Kruskal-Wallis test for max lifespan		0.6227	0.9473
	Male fKO vs control	>0,9999	0.8891
	Control vs Cre line	>0,9999	0.1016
	Male fKO vs Cre line	>0,9999	0.7875
Panel f
Type of test	Comparison	P value	Test statistic	Degrees of Freedom
coxph(formula = Surv(Days, Death) ~ Treatment, data = female_fko)
	Female fKO vs control	0.0349	-2.11
	Female fKO vs Cre line	0.785	-0.273
Kruskal-Wallis test for max lifespan		0.012	8.84
	Female fKO vs control	0.0118	2.883
	Control vs Cre line	0.1153	2.07
	Female fKO vs Cre line	>0,9999	0.8129
Panel g
Type of test	Comparison	P value	Test statistic	Degrees of Freedom
coxph(formula = Surv(Days, Death) ~ Treatment, data = male_nko)
	Male nKO vs control	0.137	1.488
	Male nKO vs Cre line	0.227	-1.208
Kruskal-Wallis test for max lifespan		0.0021	12.3
	Male nKO vs control	0.9834	0.9786
	Control vs Cre line	0.002	3.406
	Male nKO vs Cre line	0.0456	2.427
Panel h
Type of test	Comparison	P value	Test statistic	Degrees of Freedom
coxph(formula = Surv(Days, Death) ~ Treatment, data = female_nko)
	Female nKO vs control	0.8374	-0.205
	Female nKO vs Cre line	0.0337	-2.124
Kruskal-Wallis test for max lifespan		0.0063	10.13
	Female nKO vs control	0.4872	1.397
	Control vs Cre line	0.2262	1.778
	Female nKO vs Cre line	0.0045	3.175

## Sheet: Figure 3
Figure 3: Neuron-specific Irs1 knockout (nKO) mice show male-specific improvement in metabolic health
		Multiplicity adjusted P value reported for Post-tests		F(df numerator, df denominator)
Panel a
Old nKO body weight
Type of test	Comparison	P value	Test statistic	Degrees of Freedom
Two-way ANOVA	Interaction (sex*genotype)	0.0172	6.069	F (1, 51)
Two-way ANOVA	Sex (main effect)	<0,0001	40.08	F (1, 51)
Two-way ANOVA	Genotype (main effect)	0.0327	4.819	F (1, 51)
Sidak's Post-test	Male nKO vs control	0.0033	3.326	51
Sidak's Post-test	Female nKO vs control	0.978	0.1879	51
Old nKO body composition
Type of test	Comparison	P value	Test statistic	Degrees of Freedom
Two-way ANOVA	Interaction (sex*genotype)	0.2394	1.417	F (1, 51)
Two-way ANOVA	Sex (main effect)	0.5624	0.34	F (1, 51)
Two-way ANOVA	Genotype (main effect)	0.5262	0.4072	F (1, 51)
Sidak's Post-test	Male nKO vs control	0.3562	1.305	51
Sidak's Post-test	Female nKO vs control	0.9103	0.3868	51
Panel b
Old male nKO average energy expenditure during daytime
Type of test	Comparison	P value	Test statistic	Degrees of Freedom
Simple linear regression	Slopes of male nKO and control	0.7126	0.1429	Dfn=1, Dfd11
Simple linear regression	Intercepts of male nKO and control	0.0159	7.859	Dfn=1, Dfd12
Old female nKO average energy expenditure during daytime
Type of test	Comparison	P value	Test statistic	Degrees of Freedom
Simple linear regression	Slopes of female nKO and control	0.2152	1.712	Dfn=1, Dfd12
Simple linear regression	Intercepts of female nKO and control	0.4371	0.6429	Dfn=1, Dfd13
Panel c
Old nKO male activity
Type of test	Comparison	P value	Test statistic	Degrees of Freedom
Two-way ANOVA	Interaction (phase*genotype)	0.019	6.201	F (1, 28)
Two-way ANOVA	Phase (main effect)	<0,0001	33.54	F (1, 28)
Two-way ANOVA	Genotype (main effect)	0.0038	9.957	F (1, 28)
Sidak's Post-test	Male nKO vs control day	0.8716	0.4704	28
Sidak's Post-test	Male nKO vs control night	0.0009	3.992	28
Old nKO female activity
Type of test	Comparison	P value	Test statistic	Degrees of Freedom
Two-way ANOVA	Interaction (phase*genotype)	0.5589	0.35	F (1, 28)
Two-way ANOVA	Phase (main effect)	<0,0001	45.51	F (1, 28)
Two-way ANOVA	Genotype (main effect)	0.5668	0.3359	F (1, 28)
Sidak's Post-test	Female nKO vs control day	0.6573	0.8282	28
Sidak's Post-test	Female nKO vs control night	>0,9999	0.008474	28
Panel d
Old male nKO insulin tolerance test
Type of test	Comparison	P value	Test statistic	Degrees of Freedom
Two-sided t test	AUC male nKO vs control	0.0037	3.19	26
Panel e
Old female nKO insulin tolerance test
Type of test	Comparison	P value	Test statistic	Degrees of Freedom
Two-sided t test	AUC female nKO vs control	0.2167	1.267	25

## Sheet: Figure 4
Figure 4: Investigation of mitochondrial function implicated the integrated stress response
		Multiplicity adjusted P value reported for Post-tests		F(df numerator, df denominator)
Panel a
Old Irs1KO mitochondrial basal respiration
Type of test	Comparison	P value	Test statistic	Degrees of Freedom
Two-sided t test	Male Irs1 KO vs wild type	0.4457	0.816	6
Two-sided t test	Female Irs1 KO vs wild type	0.4888	0.7255	8
Panel b
Old nKO mitochondrial basal respiration
Type of test	Comparison	P value	Test statistic	Degrees of Freedom
Two-sided t test	Male nKO vs control	0.9443	0.07339	5
Two-sided t test	Female nKO vs control	0.6294	0.5083	6
Panel c
Old Irs1KO mitochondria spare respiratory capacity
Type of test	Comparison	P value	Test statistic	Degrees of Freedom
Two-sided t test	Male Irs1 KO vs wild type	0.0016	5.421	6
Two-sided t test	Female Irs1 KO vs wild type	0.4128	0.8639	8
Panel d
Old nKO mitochondria spare respiratory capacity
Type of test	Comparison	P value	Test statistic	Degrees of Freedom
Two-sided t test	Male nKO vs control	0.0153	3.613	5
Two-sided t test	Female nKO vs control	0.9966	0.004434	6
Panel e
Old Irs1 KO cortex Atf4 transcripts
Type of test	Comparison	P value	Test statistic	Degrees of Freedom
Two-way ANOVA	Interaction (sex*genotype)	0.0203	5.924	F (1, 34)
Two-way ANOVA	Sex (main effect)	0.0003	16.48	F (1, 34)
Two-way ANOVA	Genotype (main effect)	0.1272	2.444	F (1, 34)
Sidak's Post-test	Male Irs1 KO vs wild type	0.0156	2.827	34
Sidak's Post-test	Female Irs1 KO vs wild type	0.7905	0.6156	34
Old Irs1 KO cortex Atf5 transcripts
Type of test	Comparison	P value	Test statistic	Degrees of Freedom
Two-way ANOVA	Interaction (sex*genotype)	0.0846	3.146	F (1, 36)
Two-way ANOVA	Sex (main effect)	0.0292	5.162	F (1, 36)
Two-way ANOVA	Genotype (main effect)	0.0293	5.149	F (1, 36)
Sidak's Post-test	Male Irs1 KO vs wild type	0.014	2.859	36
Sidak's Post-test	Female Irs1 KO vs wild type	0.9261	0.3503	36
Old Irs1 KO cortex Chop transcripts
Type of test	Comparison	P value	Test statistic	Degrees of Freedom
Two-way ANOVA	Interaction (sex*genotype)	0.0445	4.326	F (1, 37)
Two-way ANOVA	Sex (main effect)	0.046	4.264	F (1, 37)
Two-way ANOVA	Genotype (main effect)	0.0294	5.137	F (1, 37)
Sidak's Post-test	Male Irs1 KO vs wild type	0.0126	2.895	37
Sidak's Post-test	Female Irs1 KO vs wild type	0.9875	0.1413	37
Panel f
Old nKO cortex Atf4 transcripts
Type of test	Comparison	P value	Test statistic	Degrees of Freedom
Two-way ANOVA	Interaction (sex*genotype)	0.0518	4.276	F (1, 20)
Two-way ANOVA	Sex (main effect)	0.4213	0.674	F (1, 20)
Two-way ANOVA	Genotype (main effect)	0.3268	1.01	F (1, 20)
Sidak's Post-test	Male nKO vs control	0.0797	2.188	20
Sidak's Post-test	Female nKO vs control	0.713	0.7462	20
Old nKO cortex Atf5 transcripts
Type of test	Comparison	P value	Test statistic	Degrees of Freedom
Two-way ANOVA	Interaction (sex*genotype)	0.0244	5.926	F (1, 20)
Two-way ANOVA	Sex (main effect)	0.5151	0.4391	F (1, 20)
Two-way ANOVA	Genotype (main effect)	0.0397	4.842	F (1, 20)
Sidak's Post-test	Male nKO vs control	0.0071	3.301	20
Sidak's Post-test	Female nKO vs control	0.9834	0.1642	20
Old nKO cortex Chop transcripts
Type of test	Comparison	P value	Test statistic	Degrees of Freedom
Two-way ANOVA	Interaction (sex*genotype)	0.0375	4.904	F (1, 22)
Two-way ANOVA	Sex (main effect)	0.0123	7.434	F (1, 22)
Two-way ANOVA	Genotype (main effect)	0.0454	4.498	F (1, 22)
Sidak's Post-test	Male nKO vs control	0.0127	3.014	22
Sidak's Post-test	Female nKO vs control	0.9972	0.06735	22

## Sheet: Figure 5
Figure 5: Sex-specific mitochondrial ISR can be activated in non-affected tissues
		Multiplicity adjusted P value reported for Post-tests		F(df numerator, df denominator)
Panel a
Old nKO liver Atf4 transcripts
Type of test	Comparison	P value	Test statistic	Degrees of Freedom
Two-way ANOVA	Interaction (sex*genotype)	0.2842	1.211	F (1, 20)
Two-way ANOVA	Sex (main effect)	0.3619	0.8706	F (1, 20)
Two-way ANOVA	Genotype (main effect)	0.0722	3.603	F (1, 20)
Sidak's Post-test	Male nKO vs control	0.0885	2.135	20
Sidak's Post-test	Female nKO vs control	0.825	0.5601	20
Old nKO liver Atf5 transcripts
Type of test	Comparison	P value	Test statistic	Degrees of Freedom
Two-way ANOVA	Interaction (sex*genotype)	0.0017	13.61	F (1, 18)
Two-way ANOVA	Sex (main effect)	0.0002	20.92	F (1, 18)
Two-way ANOVA	Genotype (main effect)	0.0164	7.008	F (1, 18)
Sidak's Post-test	Male nKO vs control	0.0005	4.56	18
Sidak's Post-test	Female nKO vs control	0.7279	0.724	18
Old nKO liver Chop transcripts
Type of test	Comparison	P value	Test statistic	Degrees of Freedom
Two-way ANOVA	Interaction (sex*genotype)	0.6412	0.2246	F (1, 18)
Two-way ANOVA	Sex (main effect)	0.6881	0.1664	F (1, 18)
Two-way ANOVA	Genotype (main effect)	0.2631	1.334	F (1, 18)
Sidak's Post-test	Male nKO vs control	0.863	0.4902	18
Sidak's Post-test	Female nKO vs control	0.4704	1.133	18
Panel b
Old nKO muscle Atf4 transcripts
Type of test	Comparison	P value	Test statistic	Degrees of Freedom
Two-way ANOVA	Interaction (sex*genotype)	0.0009	15.14	F (1, 20)
Two-way ANOVA	Sex (main effect)	0.0266	5.728	F (1, 20)
Two-way ANOVA	Genotype (main effect)	0.8477	0.03788	F (1, 20)
Sidak's Post-test	Male nKO vs control	0.0173	2.909	20
Sidak's Post-test	Female nKO vs control	0.0343	2.595	20
Old nKO muscle Atf5 transcripts
Type of test	Comparison	P value	Test statistic	Degrees of Freedom
Two-way ANOVA	Interaction (sex*genotype)	0.2282	1.545	F (1, 20)
Two-way ANOVA	Sex (main effect)	0.0898	3.178	F (1, 20)
Two-way ANOVA	Genotype (main effect)	0.4276	0.6559	F (1, 20)
Sidak's Post-test	Male nKO vs control	0.9428	0.3085	20
Sidak's Post-test	Female nKO vs control	0.3026	1.442	20
Old nKO muscle Chop transcripts
Type of test	Comparison	P value	Test statistic	Degrees of Freedom
Two-way ANOVA	Interaction (sex*genotype)	0.0043	10.36	F (1, 20)
Two-way ANOVA	Sex (main effect)	0.7172	0.1349	F (1, 20)
Two-way ANOVA	Genotype (main effect)	0.3795	0.8078	F (1, 20)
Sidak's Post-test	Male nKO vs control	0.2152	1.652	20
Sidak's Post-test	Female nKO vs control	0.018	2.891	20
Panel c
Old nKO WAT Atf4 transcripts
Type of test	Comparison	P value	Test statistic	Degrees of Freedom
Two-way ANOVA	Interaction (sex*genotype)	0.4829	0.5123	F (1, 19)
Two-way ANOVA	Sex (main effect)	0.0055	9.819	F (1, 19)
Two-way ANOVA	Genotype (main effect)	0.1335	2.458	F (1, 19)
Sidak's Post-test	Male nKO vs control	0.2049	1.685	19
Sidak's Post-test	Female nKO vs control	0.8145	0.5792	19
Old nKO WAT Atf5 transcripts
Type of test	Comparison	P value	Test statistic	Degrees of Freedom
Two-way ANOVA	Interaction (sex*genotype)	0.0136	7.399	F (1, 19)
Two-way ANOVA	Sex (main effect)	0.0608	3.974	F (1, 19)
Two-way ANOVA	Genotype (main effect)	0.1882	1.863	F (1, 19)
Sidak's Post-test	Male nKO vs control	0.0142	3.015	19
Sidak's Post-test	Female nKO vs control	0.6012	0.9212	19
Old nKO WAT Chop transcripts
Type of test	Comparison	P value	Test statistic	Degrees of Freedom
Two-way ANOVA	Interaction (sex*genotype)	0.0725	3.615	F (1, 19)
Two-way ANOVA	Sex (main effect)	0.1206	2.642	F (1, 19)
Two-way ANOVA	Genotype (main effect)	0.1526	2.22	F (1, 19)
Sidak's Post-test	Male nKO vs control	0.0428	2.503	19
Sidak's Post-test	Female nKO vs control	0.9528	0.2796	19
Panel d
Old nKO BAT Atf4 transcripts
Type of test	Comparison	P value	Test statistic	Degrees of Freedom
Two-way ANOVA	Interaction (sex*genotype)	0.486	0.5039	F (1, 20)
Two-way ANOVA	Sex (main effect)	0.6602	0.1991	F (1, 20)
Two-way ANOVA	Genotype (main effect)	0.5033	0.4646	F (1, 20)
Sidak's Post-test	Male nKO vs control	0.5558	0.9909	20
Sidak's Post-test	Female nKO vs control	0.9998	0.01984	20
Old nKO BAT Atf5 transcripts
Type of test	Comparison	P value	Test statistic	Degrees of Freedom
Two-way ANOVA	Interaction (sex*genotype)	0.7277	0.1247	F (1, 20)
Two-way ANOVA	Sex (main effect)	0.7605	0.09548	F (1, 20)
Two-way ANOVA	Genotype (main effect)	0.9763	0.0009065	F (1, 20)
Sidak's Post-test	Male nKO vs control	0.9549	0.2729	20
Sidak's Post-test	Female nKO vs control	0.9686	0.2268	20
Old nKO BAT Chop transcripts
Type of test	Comparison	P value	Test statistic	Degrees of Freedom
Two-way ANOVA	Interaction (sex*genotype)	0.8745	0.02558	F (1, 20)
Two-way ANOVA	Sex (main effect)	0.5862	0.3062	F (1, 20)
Two-way ANOVA	Genotype (main effect)	0.5201	0.4287	F (1, 20)
Sidak's Post-test	Male nKO vs control	0.8136	0.5802	20
Sidak's Post-test	Female nKO vs control	0.9281	0.3474	20
Panel e
Old nKO gut(ileum) Atf4 transcripts
Type of test	Comparison	P value	Test statistic	Degrees of Freedom
Two-way ANOVA	Interaction (sex*genotype)	0.8238	0.05104	F (1, 18)
Two-way ANOVA	Sex (main effect)	0.4608	0.5681	F (1, 18)
Two-way ANOVA	Genotype (main effect)	0.5355	0.3991	F (1, 18)
Sidak's Post-test	Male nKO vs control	0.9487	0.2921	18
Sidak's Post-test	Female nKO vs control	0.805	0.5963	18
Old nKO gut(ileum) Atf5 transcripts
Type of test	Comparison	P value	Test statistic	Degrees of Freedom
Two-way ANOVA	Interaction (sex*genotype)	0.7719	0.08662	F (1, 18)
Two-way ANOVA	Sex (main effect)	0.0562	4.165	F (1, 18)
Two-way ANOVA	Genotype (main effect)	0.9589	0.00273	F (1, 18)
Sidak's Post-test	Male nKO vs control	0.9814	0.1742	18
Sidak's Post-test	Female nKO vs control	0.9648	0.2409	18
Old nKO gut(ileum) Chop transcripts
Type of test	Comparison	P value	Test statistic	Degrees of Freedom
Two-way ANOVA	Interaction (sex*genotype)	0.7127	0.1399	F (1, 18)
Two-way ANOVA	Sex (main effect)	0.9085	0.01357	F (1, 18)
Two-way ANOVA	Genotype (main effect)	0.4677	0.5505	F (1, 18)
Sidak's Post-test	Male nKO vs control	0.6778	0.8031	18
Sidak's Post-test	Female nKO vs control	0.9604	0.2558	18

## Sheet: Supplementary Figure 1
Supplementary Figure 1: Characterisation of young Irs1KO
		Multiplicity adjusted P value reported for Post-tests		F(df numerator, df denominator)
Panel a
Young Irs1 KO body weight
Type of test	Comparison	P value	Test statistic	Degrees of Freedom
Two-way ANOVA	Interaction (sex*genotype)	<0,0001	22.74	F (1, 76)
Two-way ANOVA	Sex (main effect)	<0,0001	72.67	F (1, 76)
Two-way ANOVA	Genotype (main effect)	<0,0001	332.8	F (1, 76)
Sidak's Post-test	Male Irs1 KO vs wild type	<0,0001	16.07	76
Sidak's Post-test	Female Irs1 KO vs wild type	<0,0001	9.651	76
Young Irs1 KO body composition
Type of test	Comparison	P value	Test statistic	Degrees of Freedom
Two-way ANOVA	Interaction (sex*genotype)	0.0041	8.758	F (1, 76)
Two-way ANOVA	Sex (main effect)	0.2301	1.464	F (1, 76)
Two-way ANOVA	Genotype (main effect)	0.0151	6.179	F (1, 76)
Sidak's Post-test	Male Irs1 KO vs wild type	0.0006	3.803	76
Sidak's Post-test	Female Irs1 KO vs wild type	0.9299	0.3393	76
Panel b
Young Irs1 KO food consumption relative to body weight
Type of test	Comparison	P value	Test statistic	Degrees of Freedom
Two-way ANOVA	Interaction (sex*genotype)	0.7167	0.1335	F (1, 40)
Two-way ANOVA	Sex (main effect)	0.0007	13.44	F (1, 40)
Two-way ANOVA	Genotype (main effect)	0.0005	14.56	F (1, 40)
Sidak's Post-test	Male Irs1 KO vs wild type	0.0123	2.892	40
Sidak's Post-test	Female Irs1 KO vs wild type	0.0331	2.498	40
Panel c
Young Irs1 KO average energy expenditure during daytime
Type of test	Comparison	P value	Test statistic	Degrees of Freedom
Two-way ANOVA	Interaction (sex*genotype)	0.7997	0.06525	F (1, 39)
Two-way ANOVA	Sex (main effect)	<0,0001	44.27	F (1, 39)
Two-way ANOVA	Genotype (main effect)	<0,0001	85.67	F (1, 39)
Sidak's Post-test	Male Irs1 KO vs wild type	<0,0001	6.645	39
Sidak's Post-test	Female Irs1 KO vs wild type	<0,0001	6.443	39
Panel d
Young Irs1 KO male activity
Type of test	Comparison	P value	Test statistic	Degrees of Freedom
Two-way ANOVA	Interaction (phase*genotype)	0.1718	1.939	F (1, 38)
Two-way ANOVA	Phase (main effect)	<0,0001	40.97	F (1, 42)
Two-way ANOVA	Genotype (main effect)	0.1136	2.623	F (1, 42)
Sidak's Post-test	Male Irs1 KO vs wild type day	0.984	0.1605	38
Sidak's Post-test	Male Irs1 KO vs wild type night	0.0778	2.13	38
Young Irs1 KO female activity
Type of test	Comparison	P value	Test statistic	Degrees of Freedom
Two-way ANOVA	Interaction (phase*genotype)	0.4898	0.4858	F (1, 40)
Two-way ANOVA	Phase (main effect)	<0,0001	38.66	F (1, 40)
Two-way ANOVA	Genotype (main effect)	0.6168	0.2544	F (1, 40)
Sidak's Post-test	Female Irs1 KO vs wild type day	0.9884	0.1362	40
Sidak's Post-test	Female Irs1 KO vs wild type night	0.6408	0.8495	40
Panel e
Young Irs1 KO male insulin tolerance test
Type of test	Comparison	P value	Test statistic	Degrees of Freedom
Two-sided t test	AUC male Irs1 KO vs wild type	<0,0001	11.57	37
Panel f
Young Irs1 KO female insulin tolerance test
Type of test	Comparison	P value	Test statistic	Degrees of Freedom
Two-sided t test	AUC female Irs1 KO vs wild type	0.1672	1.407	40
Panel g
Young Irs1 KO male glucose tolerance test
Type of test	Comparison	P value	Test statistic	Degrees of Freedom
Two-sided t test	AUC male Irs1 KO vs wild type	0.2963	1.06	35
Panel h
Young Irs1 KO female glucose tolerance test
Type of test	Comparison	P value	Test statistic	Degrees of Freedom
Two-sided t test	AUC female Irs1 KO vs wild type	0.0002	4.227	35

## Sheet: Supplementary Figure 2
Supplementary Figure 2: Additional parameters of old Irs1KO
		Multiplicity adjusted P value reported for Post-tests		F(df numerator, df denominator)
Panel a
Old Irs1 KO food consumption relative to body weight
Type of test	Comparison	P value	Test statistic	Degrees of Freedom
Two-way ANOVA	Interaction (sex*genotype)	0.614	0.2582	F (1, 42)
Two-way ANOVA	Sex (main effect)	0.7402	0.1114	F (1, 42)
Two-way ANOVA	Genotype (main effect)	0.317	1.026	F (1, 42)
Sidak's Post-test	Male Irs1 KO vs wild type	0.9238	0.3555	42
Sidak's Post-test	Female Irs1 KO vs wild type	0.4909	1.08	42
Panel b
Old Irs1 KO average energy expenditure during nighttime
Type of test	Comparison	P value	Test statistic	Degrees of Freedom
Two-way ANOVA	Interaction (sex*genotype)	0.0687	3.491	F (1, 42)
Two-way ANOVA	Sex (main effect)	0.0257	5.346	F (1, 42)
Two-way ANOVA	Genotype (main effect)	<0,0001	45.18	F (1, 42)
Sidak's Post-test	Male Irs1 KO vs wild type	0.0028	3.418	42
Sidak's Post-test	Female Irs1 KO vs wild type	<0,0001	6.097	42
Panel c
Old Irs1 KO male glucose tolerance test
Type of test	Comparison	P value	Test statistic	Degrees of Freedom
Two-sided t test	AUC male Irs1 KO vs wild type	0.0107	2.698	35
Panel d
Old Irs1 KO female glucose tolerance test
Type of test	Comparison	P value	Test statistic	Degrees of Freedom
Two-sided t test	AUC female Irs1 KO vs wild type	0.3473	0.9512	39

## Sheet: Supplementary Figure 3
Supplementary Figure 3: Validation of mouse models used in the study
		Multiplicity adjusted P value reported for Post-tests		F(df numerator, df denominator)
Panel a
Old Irs1 KO cortex Irs1 transcripts
Type of test	Comparison	P value	Test statistic	Degrees of Freedom
Two-way ANOVA	Interaction (sex*genotype)	0.2607	1.34	F (1, 20)
Two-way ANOVA	Sex (main effect)	0.2607	1.34	F (1, 20)
Two-way ANOVA	Genotype (main effect)	<0,0001	87.02	F (1, 20)
Sidak's Post-test	Male Irs1 KO vs wild type	<0,0001	5.778	20
Sidak's Post-test	Female Irs1 KO vs wild type	<0,0001	7.415	20
Old Irs1 KO cortex Irs2 transcripts
Type of test	Comparison	P value	Test statistic	Degrees of Freedom
Two-way ANOVA	Interaction (sex*genotype)	0.3495	0.9256	F (1, 17)
Two-way ANOVA	Sex (main effect)	0.7437	0.1104	F (1, 17)
Two-way ANOVA	Genotype (main effect)	0.3167	1.064	F (1, 17)
Sidak's Post-test	Male Irs1 KO vs wild type	0.3694	1.315	17
Sidak's Post-test	Female Irs1 KO vs wild type	0.9982	0.05327	17
Panel b
Old lKO liver Irs1 transcripts
Type of test	Comparison	P value	Test statistic	Degrees of Freedom
Two-way ANOVA	Interaction (sex*genotype)	0.0058	10.34	F (1, 15)
Two-way ANOVA	Sex (main effect)	0.0054	10.58	F (1, 15)
Two-way ANOVA	Genotype (main effect)	<0,0001	744.2	F (1, 15)
Sidak's Post-test	Male lKO vs control	<0,0001	17.54	15
Sidak's Post-test	Female lKO vs control	<0,0001	20.96	15
Old lKO liver Irs2 transcripts
Type of test	Comparison	P value	Test statistic	Degrees of Freedom
Two-way ANOVA	Interaction (sex*genotype)	0.156	2.23	F (1, 15)
Two-way ANOVA	Sex (main effect)	0.8332	0.04592	F (1, 15)
Two-way ANOVA	Genotype (main effect)	0.0366	5.267	F (1, 15)
Sidak's Post-test	Male lKO vs control	0.0289	2.761	15
Sidak's Post-test	Female lKO vs control	0.8318	0.5508	15
Panel c
Old mKO muscle Irs1 transcripts
Type of test	Comparison	P value	Test statistic	Degrees of Freedom
Two-way ANOVA	Interaction (sex*genotype)	0.6313	0.2384	F (1, 18)
Two-way ANOVA	Sex (main effect)	0.6668	0.1916	F (1, 18)
Two-way ANOVA	Genotype (main effect)	<0,0001	28.92	F (1, 18)
Sidak's Post-test	Male mKO vs control	0.0056	3.457	18
Sidak's Post-test	Female mKO vs control	0.0012	4.148	18
Old mKO muscle Irs2 transcripts
Type of test	Comparison	P value	Test statistic	Degrees of Freedom
Two-way ANOVA	Interaction (sex*genotype)	0.1645	2.082	F (1, 20)
Two-way ANOVA	Sex (main effect)	0.0433	4.656	F (1, 20)
Two-way ANOVA	Genotype (main effect)	0.5562	0.3583	F (1, 20)
Sidak's Post-test	Male mKO vs control	0.3016	1.444	20
Sidak's Post-test	Female mKO vs control	0.8038	0.5972	20
Panel d
Old fKO BAT Irs1 transcripts
Type of test	Comparison	P value	Test statistic	Degrees of Freedom
Two-way ANOVA	Interaction (sex*genotype)	0.8857	0.02118	F (1, 20)
Two-way ANOVA	Sex (main effect)	0.9378	0.006243	F (1, 20)
Two-way ANOVA	Genotype (main effect)	0.0003	19.69	F (1, 20)
Sidak's Post-test	Male fKO vs control	0.013	3.035	20
Sidak's Post-test	Female fKO vs control	0.0082	3.24	20
Old fKO BAT Irs2 transcripts
Type of test	Comparison	P value	Test statistic	Degrees of Freedom
Two-way ANOVA	Interaction (sex*genotype)	0.6979	0.1553	F (1, 19)
Two-way ANOVA	Sex (main effect)	0.8476	0.03797	F (1, 19)
Two-way ANOVA	Genotype (main effect)	0.4377	0.6284	F (1, 19)
Sidak's Post-test	Male fKO vs control	0.9542	0.2753	19
Sidak's Post-test	Female fKO vs control	0.6406	0.8599	19
Panel e
Old nKO cortex Irs1 transcripts
Type of test	Comparison	P value	Test statistic	Degrees of Freedom
Two-way ANOVA	Interaction (sex*genotype)	0.0529	4.327	F (1, 17)
Two-way ANOVA	Sex (main effect)	0.609	0.2715	F (1, 17)
Two-way ANOVA	Genotype (main effect)	<0,0001	32.54	F (1, 17)
Sidak's Post-test	Male nKO vs control	0.0409	2.551	17
Sidak's Post-test	Female nKO vs control	<0,0001	5.529	17
Old nKO cortex Irs2 transcripts
Type of test	Comparison	P value	Test statistic	Degrees of Freedom
Two-way ANOVA	Interaction (sex*genotype)	0.8129	0.05749	F (1, 20)
Two-way ANOVA	Sex (main effect)	0.6219	0.251	F (1, 20)
Two-way ANOVA	Genotype (main effect)	0.6705	0.1865	F (1, 20)
Sidak's Post-test	Male nKO vs control	0.9885	0.1368	20
Sidak's Post-test	Female nKO vs control	0.8721	0.4716	20
Panel f
Old gKO ileum Irs1 transcripts
Type of test	Comparison	P value	Test statistic	Degrees of Freedom
Two-way ANOVA	Interaction (sex*genotype)	0.4878	0.5123	F (1, 12)
Two-way ANOVA	Sex (main effect)	0.1908	1.922	F (1, 12)
Two-way ANOVA	Genotype (main effect)	0.5755	0.3313	F (1, 12)
Sidak's Post-test	Male gKO vs control	0.994	0.0991	12
Sidak's Post-test	Female gKO vs control	0.6145	0.9132	12
Old gKO ileum Irs2 transcripts
Type of test	Comparison	P value	Test statistic	Degrees of Freedom
Two-way ANOVA	Interaction (sex*genotype)	0.5662	0.3479	F (1, 12)
Two-way ANOVA	Sex (main effect)	0.2196	1.678	F (1, 12)
Two-way ANOVA	Genotype (main effect)	0.3412	0.9824	F (1, 12)
Sidak's Post-test	Male gKO vs control	0.9522	0.2838	12
Sidak's Post-test	Female gKO vs control	0.4895	1.118	12
Panel g
Old lKO cortex Irs1 transcripts
Type of test	Comparison	P value	Test statistic	Degrees of Freedom
Two-way ANOVA	Interaction (sex*genotype)	0.7592	0.0972	F (1, 16)
Two-way ANOVA	Sex (main effect)	0.7927	0.07141	F (1, 16)
Two-way ANOVA	Genotype (main effect)	0.9563	0.003099	F (1, 16)
Sidak's Post-test	Male lKO vs control	0.98	0.1811	16
Sidak's Post-test	Female lKO vs control	0.9593	0.2598	16
Old mKO cortex Irs1 transcripts
Type of test	Comparison	P value	Test statistic	Degrees of Freedom
Two-way ANOVA	Interaction (sex*genotype)	0.9874	0.000254	F (1, 20)
Two-way ANOVA	Sex (main effect)	0.4912	0.4918	F (1, 20)
Two-way ANOVA	Genotype (main effect)	0.3426	0.9452	F (1, 20)
Sidak's Post-test	Male mKO vs control	0.7566	0.6762	20
Sidak's Post-test	Female mKO vs control	0.7427	0.6987	20
Old fKO cortex Irs1 transcripts
Type of test	Comparison	P value	Test statistic	Degrees of Freedom
Two-way ANOVA	Interaction (sex*genotype)	0.3282	1.004	F (1, 20)
Two-way ANOVA	Sex (main effect)	0.8837	0.02195	F (1, 20)
Two-way ANOVA	Genotype (main effect)	0.6865	0.1677	F (1, 20)
Sidak's Post-test	Male fKO vs control	0.5512	0.9982	20
Sidak's Post-test	Female fKO vs control	0.8974	0.419	20
Panel h
Old nKO liver Irs1 transcripts
Type of test	Comparison	P value	Test statistic	Degrees of Freedom
Two-way ANOVA	Interaction (sex*genotype)	0.3664	0.854	F (1, 20)
Two-way ANOVA	Sex (main effect)	0.0002	20.38	F (1, 20)
Two-way ANOVA	Genotype (main effect)	0.6442	0.2199	F (1, 20)
Sidak's Post-test	Male nKO vs control	0.5551	0.992	20
Sidak's Post-test	Female nKO vs control	0.9388	0.3197	20

## Sheet: Supplementary Figure 4
Supplementary Figure 4: Body weight and composition of tissue-specific Irs1KO mice
		Multiplicity adjusted P value reported for Post-tests		F(df numerator, df denominator)
Panel a
Young lKO body weight
Type of test	Comparison	P value	Test statistic	Degrees of Freedom
Two-way ANOVA	Interaction (sex*genotype)	0.286	1.162	F (1, 53)
Two-way ANOVA	Sex (main effect)	0.0001	307.5	F (1, 53)
Two-way ANOVA	Genotype (main effect)	0.9321	0.007319	F (1, 53)
Sidak's Post-test	Male lKO vs control	0.7233	0.7212	53
Sidak's Post-test	Female lKO vs control	0.671	0.8016	53
Panel b
Young lKO body composition
Type of test	Comparison	P value	Test statistic	Degrees of Freedom
Two-way ANOVA	Interaction (sex*genotype)	0.9112	0.01256	F (1, 53)
Two-way ANOVA	Sex (main effect)	0.0001	19.02	F (1, 53)
Two-way ANOVA	Genotype (main effect)	0.6027	0.2743	F (1, 53)
Sidak's Post-test	Male lKO vs control	0.8746	0.462	53
Sidak's Post-test	Female lKO vs control	0.9506	0.2836	53
Panel c
Old lKO body weight
Type of test	Comparison	P value	Test statistic	Degrees of Freedom
Two-way ANOVA	Interaction (sex*genotype)	0.0015	11.38	F (1, 45)
Two-way ANOVA	Sex (main effect)	0.003	9.84	F (1, 45)
Two-way ANOVA	Genotype (main effect)	0.0963	2.886	F (1, 45)
Sidak's Post-test	Male lKO vs control	0.0019	3.546	45
Sidak's Post-test	Female lKO vs control	0.4178	1.199	45
Panel d
Old lKO body composition
Type of test	Comparison	P value	Test statistic	Degrees of Freedom
Two-way ANOVA	Interaction (sex*genotype)	0.0284	5.132	F (1, 45)
Two-way ANOVA	Sex (main effect)	0.012	6.863	F (1, 45)
Two-way ANOVA	Genotype (main effect)	0.0157	6.305	F (1, 45)
Sidak's Post-test	Male lKO vs control	0.0034	3.339	45
Sidak's Post-test	Female lKO vs control	0.9808	0.1758	45
Panel e
Young mKO body weight
Type of test	Comparison	P value	Test statistic	Degrees of Freedom
Two-way ANOVA	Interaction (sex*genotype)	0.4394	0.6065	F (1, 56)
Two-way ANOVA	Sex (main effect)	0.0001	277.7	F (1, 56)
Two-way ANOVA	Genotype (main effect)	0.3302	0.9649	F (1, 56)
Sidak's Post-test	Male mKO vs control	0.3888	1.245	56
Sidak's Post-test	Female mKO vs control	0.987	0.1439	56
Panel f
Young mKO body composition
Type of test	Comparison	P value	Test statistic	Degrees of Freedom
Two-way ANOVA	Interaction (sex*genotype)	0.9278	0.00828	F (1, 56)
Two-way ANOVA	Sex (main effect)	0.0743	3.308	F (1, 56)
Two-way ANOVA	Genotype (main effect)	0.0022	10.33	F (1, 56)
Sidak's Post-test	Male mKO vs control	0.0456	2.337	56
Sidak's Post-test	Female mKO vs control	0.0617	2.208	56
Panel g
Old mKO body weight
Type of test	Comparison	P value	Test statistic	Degrees of Freedom
Two-way ANOVA	Interaction (sex*genotype)	0.1221	2.478	F (1, 47)
Two-way ANOVA	Sex (main effect)	0.0001	67.16	F (1, 47)
Two-way ANOVA	Genotype (main effect)	0.45	0.5803	F (1, 47)
Sidak's Post-test	Male mKO vs control	0.1773	1.715	47
Sidak's Post-test	Female mKO vs control	0.825	0.5548	47
Panel h
Old mKO body composition
Type of test	Comparison	P value	Test statistic	Degrees of Freedom
Two-way ANOVA	Interaction (sex*genotype)	0.0629	3.63	F (1, 47)
Two-way ANOVA	Sex (main effect)	0.8109	0.05789	F (1, 47)
Two-way ANOVA	Genotype (main effect)	0.0013	11.64	F (1, 47)
Sidak's Post-test	Male mKO vs control	0.0006	3.903	47
Sidak's Post-test	Female mKO vs control	0.5225	1.029	47
Panel i
Young fKO body weight
Type of test	Comparison	P value	Test statistic	Degrees of Freedom
Two-way ANOVA	Interaction (sex*genotype)	0.8097	0.05855	F (1, 55)
Two-way ANOVA	Sex (main effect)	0.0001	94.13	F (1, 55)
Two-way ANOVA	Genotype (main effect)	0.4254	0.6449	F (1, 55)
Sidak's Post-test	Male fKO vs control	0.9073	0.3933	55
Sidak's Post-test	Female fKO vs control	0.7075	0.7455	55
Panel j
Young fKO body composition
Type of test	Comparison	P value	Test statistic	Degrees of Freedom
Two-way ANOVA	Interaction (sex*genotype)	0.4919	0.4786	F (1, 55)
Two-way ANOVA	Sex (main effect)	0.0033	9.466	F (1, 55)
Two-way ANOVA	Genotype (main effect)	0.0141	6.436	F (1, 55)
Sidak's Post-test	Male fKO vs control	0.0544	2.263	55
Sidak's Post-test	Female fKO vs control	0.3497	1.316	55
Panel k
Old fKO body weight
Type of test	Comparison	P value	Test statistic	Degrees of Freedom
Two-way ANOVA	Interaction (sex*genotype)	0.7564	0.09735	F (1, 49)
Two-way ANOVA	Sex (main effect)	0.0001	40.23	F (1, 49)
Two-way ANOVA	Genotype (main effect)	0.1521	2.116	F (1, 49)
Sidak's Post-test	Male fKO vs control	0.6726	0.7996	49
Sidak's Post-test	Female fKO vs control	0.3801	1.263	49
Panel l
Old fKO body composition
Type of test	Comparison	P value	Test statistic	Degrees of Freedom
Two-way ANOVA	Interaction (sex*genotype)	0.7702	0.08632	F (1, 49)
Two-way ANOVA	Sex (main effect)	0.1344	2.317	F (1, 49)
Two-way ANOVA	Genotype (main effect)	0.0008	12.86	F (1, 49)
Sidak's Post-test	Male fKO vs control	0.0504	2.304	49
Sidak's Post-test	Female fKO vs control	0.0156	2.773	49
Panel m
Young lKO food consumption relative to body weight
Type of test	Comparison	P value	Test statistic	Degrees of Freedom
Two-way ANOVA	Interaction (sex*genotype)	0.6145	0.2602	F (1, 25)
Two-way ANOVA	Sex (main effect)	0.0033	10.53	F (1, 25)
Two-way ANOVA	Genotype (main effect)	0.1665	2.031	F (1, 25)
Sidak's Post-test	Male lKO vs control	0.3441	1.347	25
Sidak's Post-test	Female lKO vs control	0.7664	0.6578	25
Panel n
Old lKO food consumption relative to body weight
Type of test	Comparison	P value	Test statistic	Degrees of Freedom
Two-way ANOVA	Interaction (sex*genotype)	0.1202	2.582	F (1, 26)
Two-way ANOVA	Sex (main effect)	0.0266	5.523	F (1, 26)
Two-way ANOVA	Genotype (main effect)	0.9516	0.003755	F (1, 26)
Sidak's Post-test	Male lKO vs control	0.5479	0.9977	26
Sidak's Post-test	Female lKO vs control	0.358	1.319	26
Panel o
Young mKO food consumption relative to body weight
Type of test	Comparison	P value	Test statistic	Degrees of Freedom
Two-way ANOVA	Interaction (sex*genotype)	0.0811	3.393	F (1, 19)
Two-way ANOVA	Sex (main effect)	0.9117	0.01264	F (1, 19)
Two-way ANOVA	Genotype (main effect)	0.7425	0.1112	F (1, 19)
Sidak's Post-test	Male mKO vs control	0.4282	1.203	19
Sidak's Post-test	Female mKO vs control	0.3255	1.396	19
Panel p
Old mKO food consumption relative to body weight
Type of test	Comparison	P value	Test statistic	Degrees of Freedom
Two-way ANOVA	Interaction (sex*genotype)	0.23	1.52	F (1, 23)
Two-way ANOVA	Sex (main effect)	0.0011	13.8	F (1, 23)
Two-way ANOVA	Genotype (main effect)	0.6233	0.2478	F (1, 23)
Sidak's Post-test	Male mKO vs control	0.3981	1.249	23
Sidak's Post-test	Female mKO vs control	0.8518	0.5098	23
Panel q
Young fKO food consumption relative to body weight
Type of test	Comparison	P value	Test statistic	Degrees of Freedom
Two-way ANOVA	Interaction (sex*genotype)	0.4403	0.6228	F (1, 18)
Two-way ANOVA	Sex (main effect)	0.2234	1.59	F (1, 18)
Two-way ANOVA	Genotype (main effect)	0.4461	0.6067	F (1, 18)
Sidak's Post-test	Male fKO vs control	>0,9999	0.007534	18
Sidak's Post-test	Female fKO vs control	0.5092	1.068	18
Panel r
Old fKO food consumption relative to body weight
Type of test	Comparison	P value	Test statistic	Degrees of Freedom
Two-way ANOVA	Interaction (sex*genotype)	0.3381	0.957	F (1, 23)
Two-way ANOVA	Sex (main effect)	0.1125	2.723	F (1, 23)
Two-way ANOVA	Genotype (main effect)	0.085	3.24	F (1, 23)
Sidak's Post-test	Male fKO vs control	0.8172	0.5726	23
Sidak's Post-test	Female fKO vs control	0.1128	1.994	23

## Sheet: Supplementary Figure 5
Supplementary Figure 5: Energy expenditure of tissue-specific Irs1KO mice
		Multiplicity adjusted P value reported for Post-tests		F(df numerator, df denominator)
Panel a
Young male average energy expenditure during daytime
Type of test	Comparison	P value	Test statistic	Degrees of Freedom
Simple linear regression	Slopes of male lKO and control	0.7625	0.0964	DFn=1 , DFd=10
Simple linear regression	Intercepts of male lKO and control	0.4052	0.749	DFn=1 , DFd=11
Young male average energy expenditure during nighttime
Type of test	Comparison	P value	Test statistic	Degrees of Freedom
Simple linear regression	Slopes of male lKO and control	0.4589	0.593	DFn=1 , DFd=10
Simple linear regression	Intercepts of male lKO and control	0.5176	0.447	DFn=1 , DFd=11
Panel b
Young female average energy expenditure during daytime
Type of test	Comparison	P value	Test statistic	Degrees of Freedom
Simple linear regression	Slopes of female lKO and control	0.6147	0.267	DFn=1 , DFd=12
Simple linear regression	Intercepts of female lKO and control	0.212	1.72	DFn=1 , DFd=13
Young female average energy expenditure during nighttime
Type of test	Comparison	P value	Test statistic	Degrees of Freedom
Simple linear regression	Slopes of female lKO and control	0.4305	0.665	DFn=1 , DFd=12
Simple linear regression	Intercepts of female lKO and control	0.6411	0.228	DFn=1 , DFd=13
Panel c
Old male average energy expenditure during daytime
Type of test	Comparison	P value	Test statistic	Degrees of Freedom
Simple linear regression	Slopes of male lKO and control	0.0923	4.32	DFn=1 , DFd=5
Simple linear regression	Intercepts of male lKO and control	0.1578	2.6	DFn=1 , DFd=6
Old male average energy expenditure during nighttime
Type of test	Comparison	P value	Test statistic	Degrees of Freedom
Simple linear regression	Slopes of male lKO and control	0.0287	9.25	DFn=1 , DFd=5
Simple linear regression	Intercepts of male lKO and control
Panel d
Old female average energy expenditure during daytime
Type of test	Comparison	P value	Test statistic	Degrees of Freedom
Simple linear regression	Slopes of female lKO and control	0.0228	7.51	DFn=1 , DFd=9
Simple linear regression	Intercepts of female lKO and control
Old female average energy expenditure during nighttime
Type of test	Comparison	P value	Test statistic	Degrees of Freedom
Simple linear regression	Slopes of female lKO and control	0.281	1.32	DFn=1 , DFd=9
Simple linear regression	Intercepts of female lKO and control	0.6897	0.169	DFn=1 , DFd=10
Panel e
Young male average energy expenditure during daytime
Type of test	Comparison	P value	Test statistic	Degrees of Freedom
Simple linear regression	Slopes of male mKO and control	0.7283	0.128	DFn=1 , DFd=10
Simple linear regression	Intercepts of male mKO and control	0.9452	0.00494	DFn=1 , DFd=11
Young male average energy expenditure during nighttime
Type of test	Comparison	P value	Test statistic	Degrees of Freedom
Simple linear regression	Slopes of male mKO and control	0.7615	0.0973	DFn=1 , DFd=10
Simple linear regression	Intercepts of male mKO and control	0.8278	0.0496	DFn=1 , DFd=11
Panel f
Young female average energy expenditure during daytime
Type of test	Comparison	P value	Test statistic	Degrees of Freedom
Simple linear regression	Slopes of female mKO and control	0.9171	0.0118	DFn=1 , DFd=6
Simple linear regression	Intercepts of female mKO and control	0.5128	0.475	DFn=1 , DFd=7
Young female average energy expenditure during nighttime
Type of test	Comparison	P value	Test statistic	Degrees of Freedom
Simple linear regression	Slopes of female mKO and control	0.3969	0.832	DFn=1 , DFd=6
Simple linear regression	Intercepts of female mKO and control	0.9329	0.00762	DFn=1 , DFd=7
Panel g
Old male average energy expenditure during daytime
Type of test	Comparison	P value	Test statistic	Degrees of Freedom
Simple linear regression	Slopes of male mKO and control	0.0641	4.33	DFn=1 , DFd=10
Simple linear regression	Intercepts of male mKO and control	0.8735	0.0266	DFn=1 , DFd=11
Old male average energy expenditure during nighttime
Type of test	Comparison	P value	Test statistic	Degrees of Freedom
Simple linear regression	Slopes of male mKO and control	0.0768	3.89	DFn=1 , DFd=10
Simple linear regression	Intercepts of male mKO and control	0.9309	0.00787	DFn=1 , DFd=11
Panel h
Old female average energy expenditure during daytime
Type of test	Comparison	P value	Test statistic	Degrees of Freedom
Simple linear regression	Slopes of female mKO and control	0.9184	0.0111	DFn=1 , DFd=9
Simple linear regression	Intercepts of female mKO and control	0.9382	0.00632	DFn=1 , DFd=10
Old female average energy expenditure during nighttime
Type of test	Comparison	P value	Test statistic	Degrees of Freedom
Simple linear regression	Slopes of female mKO and control	0.9764	0.000929	DFn=1 , DFd=9
Simple linear regression	Intercepts of female mKO and control	0.5742	0.337	DFn=1 , DFd=10
Panel i
Young male average energy expenditure during daytime
Type of test	Comparison	P value	Test statistic	Degrees of Freedom
Simple linear regression	Slopes of male fKO and control	0.3128	1.16	DFn=1 , DFd=8
Simple linear regression	Intercepts of male fKO and control	0.0802	3.89	DFn=1 , DFd=9
Young male average energy expenditure during nighttime
Type of test	Comparison	P value	Test statistic	Degrees of Freedom
Simple linear regression	Slopes of male fKO and control	0.436	0.672	DFn=1 , DFd=8
Simple linear regression	Intercepts of male fKO and control	0.1431	2.57	DFn=1 , DFd=9
Panel j
Young female average energy expenditure during daytime
Type of test	Comparison	P value	Test statistic	Degrees of Freedom
Simple linear regression	Slopes of female fKO and control	0.8741	0.0264	DFn=1 , DFd=10
Simple linear regression	Intercepts of female fKO and control	0.9097	0.0135	DFn=1 , DFd=11
Young female average energy expenditure during nighttime
Type of test	Comparison	P value	Test statistic	Degrees of Freedom
Simple linear regression	Slopes of female fKO and control	0.6378	0.236	DFn=1 , DFd=10
Simple linear regression	Intercepts of female fKO and control	0.962	0.00238	DFn=1 , DFd=11
Panel k
Old male average energy expenditure during daytime
Type of test	Comparison	P value	Test statistic	Degrees of Freedom
Simple linear regression	Slopes of male fKO and control	0.0568	4.77	DFn=1 , DFd=9
Simple linear regression	Intercepts of male fKO and control	0.8595	0.033	DFn=1 , DFd=10
Old male average energy expenditure during nighttime
Type of test	Comparison	P value	Test statistic	Degrees of Freedom
Simple linear regression	Slopes of male fKO and control	0.0658	4.38	DFn=1 , DFd=9
Simple linear regression	Intercepts of male fKO and control	0.6395	0.233	DFn=1 , DFd=10
Panel l
Old female average energy expenditure during daytime
Type of test	Comparison	P value	Test statistic	Degrees of Freedom
Simple linear regression	Slopes of female fKO and control	0.1516	2.41	DFn=1 , DFd=10
Simple linear regression	Intercepts of female fKO and control	0.9205	0.0104	DFn=1 , DFd=11
Old female average energy expenditure during nighttime
Type of test	Comparison	P value	Test statistic	Degrees of Freedom
Simple linear regression	Slopes of female fKO and control	0.1632	2.27	DFn=1 , DFd=10
Simple linear regression	Intercepts of female fKO and control	0.9963	2.25e-05	DFn=1 , DFd=11

[truncated: 13 more sheets: Supplementary Figure 6, Supplementary Figure 7, Supplementary Figure 8, Supplementary Figure 9, Supplementary Figure 10, Supplementary Figure 11, Supplementary Figure 12, Supplementary Figure 13, Supplementary Figure 14, Supplementary Figure 15, Supplementary Figure 16, Supplementary Figure 17, Supplementary Figure 18]
