# Supplementary material for: Reduced insulin signaling in neurons induces sex-specific health benefits
Source: Sci Adv. 2023 Feb 22;9(8):eade8137. doi: 10.1126/sciadv.ade8137 (PMC9946356; doi:10.1126/sciadv.ade8137)
Supplement: Supplementary file 2 — Tables S1 to S4 [file sciadv.ade8137_tables_s1_to_s4.zip › sciadv.ade8137_table_s2.xlsx]

## Sheet: Transition times
Compound class	Compound	Precursor	Fragment	dwell time	cone V	collision	Function	RT	Ionization mode	quan peak
glycolysis	Pyruvic acid	86.84	42.95	0.245	18	16	1	3.5999	[M-H+]-
glycolysis	Pyruvic acid	86.84	58.97	0.245	18	8	1	3.5999	[M-H+]-
	Lactic acid	88.86	42.96	0.245	20	6	2	2.8583	[M-H+]-
	Lactic acid	88.86	70.3	0.245	22	10	2	2.8583	[M-H+]-
TCA	Fumaric acid	114.97	70.96	0.061	18	6	3	11.0079	[M-H+]-
TCA	Fumaric acid	114.97	44.96	0.061	22	20	3	11.0079	[M-H+]-
TCA	Succinic acid	116.97	72.97	0.066	20	10	4	8.8919	[M-H+]-
TCA	Succinic acid	116.97	98.99	0.066	20	12	4	8.8919	[M-H+]-
TCA	Malic acid	132.87	42.94	0.066	18	12	5	8.967	[M-H+]-
TCA	Malic acid	132.87	70.28	0.066	20	18	5	8.967	[M-H+]-
TCA	alpha_Ketoglutaric acid	144.82	56.94	0.061	16	10	6	10.3965	[M-H+]-
TCA	alpha_Ketoglutaric acid	144.82	72.94	0.061	16	14	6	10.3965	[M-H+]-
glycolysis	Phosphoenolpyruvic acid	166.97	78.95	0.057	14	10	7	15.0409	[M-H+]-
glycolysis	Phosphoenolpyruvic acid	166.97	138.93	0.057	14	8	7	15.0409	[M-H+]-
TCA	Cis-Aconitic acid	172.86	84.9	0.057	16	14	8	15.053	[M-H+]-
TCA	Cis-Aconitic acid	172.86	110.93	0.057	16	8	8	15.053	[M-H+]-
glycolysis	3-Phosphoglyceric acid	184.97	96.95	0.057	20	12	9	13.2907	[M-H+]-
glycolysis	3-Phosphoglyceric acid	184.97	78.91	0.057	20	10	9	13.2907	[M-H+]-
TCA	Isocitric acid	190.9	72.93	0.057	20	20	10	14.5653	[M-H+]-
TCA	Isocitric acid	190.9	154.94	0.057	20	12	10	14.5653	[M-H+]-
TCA	Citric acid	190.9	110.92	0.057	20	12	11	14.0703	[M-H+]-
TCA	Citric acid	190.9	86.92	0.057	20	18	11	14.0703	[M-H+]-
IS	Citric acid d4	195.1	113.11	0.057	16	12	12	14.0562	[M-H+]-
IS	Citric acid d4	195.1	88.77	0.057	16	18	12	14.0562	[M-H+]-
glycolysis	Fructose-6P	259.1	78.92	0.061	20	28	13	10.3987	[M-H+]-
glycolysis	Fructose-6P	259.1	96.88	0.061	20	18	13	10.3987	[M-H+]-
glycolysis	Glucose-6P	259.1	78.95	0.061	20	24	14	10.1428	[M-H+]-
glycolysis	Glucose-6P	259.1	96.96	0.061	20	18	14	10.1428	[M-H+]-
glycolysis	Fructose 1,6-P	339.06	96.95	0.066	26	22	20	16.9124	[M-H+]-
glycolysis	Fructose 1,6-P	339.06	241.06	0.066	26	14	20	16.9124	[M-H+]-
mono	AMP	346	133.97	0.061	30	30	22	11.319	[M-H+]-
mono	AMP	346	96.89	0.061	30	24	22	11.319	[M-H+]-
di	ADP	425.98	158.85	0.078	32	28	27	16.3526	[M-H+]-
di	ADP	425.98	272.88	0.078	32	28	27	16.3526	[M-H+]-
tri	ATP	506.1	158.94	0.066	36	32	35	19.1036	[M-H+]-
tri	ATP	506.1	408.04	0.066	36	16	35	19.1036	[M-H+]-
IS	ATP_C13	516.16	158.98	0.066	38	36	36	19.0953	[M-H+]-
IS	ATP_C13	516.16	418.16	0.066	38	20	36	19.0953	[M-H+]-
For the analysis of metabolic pool sizes in Irs1 KO brains, the eluting compounds were detected in negative ion mode using full scan measurements in the mass range m/z 50 – 750 on a Q-Exactive HF high resolution MS (Thermo Fisher Scientific). The heated electrospray ionization (ESI) source settings of the mass spectrometer were: Spray voltage 3.2 kV, capillary temperature was set to 300°C, sheath…
For the analysis of metabolic pool sizes in nKO brains, the eluting compounds were detected in negative ion mode [M-H]- using multiple reaction monitoring (MRM) mode with the following settings: Capillary voltage 2.7 kV, desolvation temperature 550°C, desolvation gas flow 800 l/h, collision cell gas flow 0.15 ml/min. The MS data analysis was performed using the TargetLynx Software (Version 4.1, W…

## Sheet: Irs1KO male mice
BIO_SAMPLE_ID	MS_SAMPLE_ID	RUN_ORDER	all_bio_cat_factor	GENOTYPE	AGE_SEX	TREATMENT	AGE_MONTHS	NORMALISATION_AMOUNT_mg Cotex	BIO_REPLICATE	CORRECTION1	CORRECTION2	Alanine_1Bz	Arginine_1Bz	Asparagine_1Bz	Aspartic Acid_1Bz	Citrulline_1Bz	Cysteine_2Bz	Glutamic Acid_1Bz	Glutamine_1Bz	Glycine_1Bz	Histidine_1Bz	Homocysteine_2Bz	Isoleucine_1Bz	Leucine_1Bz	Lysine_2Bz	Methionine_1Bz	Ornithine_2Bz	Phenylalanine_1Bz	Proline_1Bz	Putrescine_2Bz	S-Adenosylhomocysteine_2Bz	Serine_1Bz	Spermidine_3Bz	Spermine_4Bz	Threonine_1Bz	Tryptophane_1Bz	Tyrosine_2Bz	Valine_1Bz	Units	BIO_SAMPLE_ID	MS_SAMPLE_ID	RUN_ORDER	all_bio_cat_factor	GENOTYPE	SEX	TREATMENT	AGE_MONTHS	NORMALISATION_AMOUNT_mg Cotex	BIO_REPLICATE
07_Cortex_Irs1_KO_male_5_months	07_Cortex_Irs1_KO_male_5_months	7	Irs1_KO__05_male__Irs1_05_month__05_month	Irs1_KO	05_male	Irs1_05_month	05_month	6.5	1		6.5	2.13298e+06	7.22302e+06	572164	6.49538e+06	70606.5	45161.1	7.22893e+07	6.96647e+07	302779	4.46704e+06	83407.6	381335	661067	1.80753e+07	127002	2.36968e+06	572106	4.00614e+06	2.93437e+06	12859.5	1.55119e+06	2.01234e+07	929726	740779	503203	2.80162e+06	609328	AREA / mg Cotex	07_Cortex_Irs1_KO_male_5_months_06	07_Cortex_Irs1_KO_male_5_months_06	7	Irs1_KO__male__05_male__05	Irs1_KO	male	05_male	05	6.5	1
08_Cortex_Irs1_KO_male_5_months	08_Cortex_Irs1_KO_male_5_months	8	Irs1_KO__05_male__Irs1_05_month__05_month	Irs1_KO	05_male	Irs1_05_month	05_month	7.6	2		7.6	1.97957e+06	8.14128e+06	636268	7.21488e+06	81519.6	86012.3	7.33106e+07	7.94485e+07	383872	5.09576e+06	50502.6	472516	686544	1.85296e+07	132169	4.68234e+06	769793	4.53565e+06	3.82303e+06	13217.9	1.68664e+06	1.6989e+07	1.10193e+06	717233	710282	2.71127e+06	743498	AREA / mg Cotex	08_Cortex_Irs1_KO_male_5_months_14	08_Cortex_Irs1_KO_male_5_months_14	8	Irs1_KO__male__05_male__05	Irs1_KO	male	05_male	05	7.6	2
09_Cortex_Irs1_KO_male_5_months	09_Cortex_Irs1_KO_male_5_months	9	Irs1_KO__05_male__Irs1_05_month__05_month	Irs1_KO	05_male	Irs1_05_month	05_month	4.4	3		4.4	2.28347e+06	7.50498e+06	571674	5.85441e+06	68531	42827.2	5.84733e+07	8.3866e+07	365983	6.30027e+06	185288	512908	788723	2.1265e+07	115478	7.26446e+06	700892	4.57084e+06	3.46499e+06	16212.3	1.64439e+06	1.23803e+07	477703	648362	635498	3.3604e+06	706172	AREA / mg Cotex	09_Cortex_Irs1_KO_male_5_months_22	09_Cortex_Irs1_KO_male_5_months_22	9	Irs1_KO__male__05_male__05	Irs1_KO	male	05_male	05	4.4	3
10_Cortex_Irs1_KO_male_5_months	10_Cortex_Irs1_KO_male_5_months	10	Irs1_KO__05_male__Irs1_05_month__05_month	Irs1_KO	05_male	Irs1_05_month	05_month	6.2	4		6.2	2.19897e+06	9.48166e+06	615619	5.82818e+06	81671	39453.8	6.51678e+07	7.39963e+07	371020	5.38745e+06	163205	451706	736578	1.95461e+07	116589	2.82909e+06	678322	4.1344e+06	3.80898e+06	7158.75	1.71542e+06	1.74218e+07	902769	735616	594868	3.09316e+06	664550	AREA / mg Cotex	10_Cortex_Irs1_KO_male_5_months_30	10_Cortex_Irs1_KO_male_5_months_30	10	Irs1_KO__male__05_male__05	Irs1_KO	male	05_male	05	6.2	4
11_Cortex_Irs1_KO_male_5_months	11_Cortex_Irs1_KO_male_5_months	11	Irs1_KO__05_male__Irs1_05_month__05_month	Irs1_KO	05_male	Irs1_05_month	05_month	6.7	5		6.7	2.1362e+06	9.528e+06	594558	5.14405e+06	94712.6	35702.2	6.55921e+07	7.34044e+07	338678	4.90378e+06	175174	446287	726353	2.20993e+07	121422	3.96711e+06	692321	3.91175e+06	4.89214e+06	6920.01	1.62527e+06	2.11401e+07	687707	725059	773360	2.97261e+06	719750	AREA / mg Cotex	11_Cortex_Irs1_KO_male_5_months_38	11_Cortex_Irs1_KO_male_5_months_38	11	Irs1_KO__male__05_male__05	Irs1_KO	male	05_male	05	6.7	5
12_Cortex_Irs1_KO_male_5_months	12_Cortex_Irs1_KO_male_5_months	12	Irs1_KO__05_male__Irs1_05_month__05_month	Irs1_KO	05_male	Irs1_05_month	05_month	6	6		6	2.90091e+06	7.78364e+06	683082	6.4646e+06	79358.3	44389.6	6.87931e+07	8.38557e+07	358044	5.65567e+06	191697	500096	804678	2.05429e+07	143042	3.79208e+06	691371	4.54761e+06	3.54745e+06	16148.7	1.82009e+06	2.24629e+07	995523	747536	645415	3.09562e+06	748733	AREA / mg Cotex	12_Cortex_Irs1_KO_male_5_months_46	12_Cortex_Irs1_KO_male_5_months_46	12	Irs1_KO__male__05_male__05	Irs1_KO	male	05_male	05	6	6
31_Cortex_Irs1_KO_male_20_months	31_Cortex_Irs1_KO_male_20_months	31	Irs1_KO__20_male__Irs1_20_month__20_month	Irs1_KO	20_male	Irs1_20_month	20_month	5.1	1		5.1	2.86444e+06	1.13825e+07	870021	8.03216e+06	88178.2	66474.5	1.12681e+08	1.16078e+08	425916	6.87965e+06	15590.7	581677	991947	2.60783e+07	213378	5.68154e+06	992012	6.80899e+06	4.75333e+06	15765.2	2.2228e+06	1.45591e+07	1.3328e+06	1.09273e+06	1.04271e+06	4.33217e+06	925825	AREA / mg Cotex	19_Cortex_WT_male_5_months_08	19_Cortex_WT_male_5_months_08	19	WT__male__05_male__05	WT	male	05_male	05	5.6	1
32_Cortex_Irs1_KO_male_20_months	32_Cortex_Irs1_KO_male_20_months	32	Irs1_KO__20_male__Irs1_20_month__20_month	Irs1_KO	20_male	Irs1_20_month	20_month	9.3	2		9.3	1.85473e+06	8.55545e+06	450451	4.55517e+06	74637.7	31897.7	6.50744e+07	6.36138e+07	239470	4.74725e+06	123917	356859	572063	1.65429e+07	109100	2.90848e+06	626463	3.59258e+06	2.64829e+06	6582.98	1.32225e+06	9.94254e+06	709531	700007	545267	2.97156e+06	553564	AREA / mg Cotex	20_Cortex_WT_male_5_months_16	20_Cortex_WT_male_5_months_16	20	WT__male__05_male__05	WT	male	05_male	05	5.6	2
33_Cortex_Irs1_KO_male_20_months	33_Cortex_Irs1_KO_male_20_months	33	Irs1_KO__20_male__Irs1_20_month__20_month	Irs1_KO	20_male	Irs1_20_month	20_month	6.5	3		6.5	2.75247e+06	1.13374e+07	773987	6.64767e+06	115259	58657.6	8.3113e+07	1.05531e+08	411985	6.86833e+06	164906	550221	955137	2.89816e+07	166910	5.61116e+06	937098	5.01431e+06	4.36357e+06	15230	2.15754e+06	2.7534e+07	1.26775e+06	979358	1.07186e+06	4.52819e+06	902849	AREA / mg Cotex	21_Cortex_WT_male_5_months_24	21_Cortex_WT_male_5_months_24	21	WT__male__05_male__05	WT	male	05_male	05	5.4	3
34_Cortex_Irs1_KO_male_20_months	34_Cortex_Irs1_KO_male_20_months	34	Irs1_KO__20_male__Irs1_20_month__20_month	Irs1_KO	20_male	Irs1_20_month	20_month	6	4		6	3.70404e+06	1.23944e+07	1.28402e+06	5.65836e+06	143749	111322	1.02332e+08	1.59695e+08	649765	9.49282e+06	50451.4	655726	1.13389e+06	3.2999e+07	280281	5.22196e+06	1.2269e+06	7.43751e+06	7.59596e+06	14336.9	2.21385e+06	1.12547e+07	1.22053e+06	1.19159e+06	1.15278e+06	5.00693e+06	975479	AREA / mg Cotex	22_Cortex_WT_male_5_months_32	22_Cortex_WT_male_5_months_32	22	WT__male__05_male__05	WT	male	05_male	05	5.9	4
35_Cortex_Irs1_KO_male_20_months	35_Cortex_Irs1_KO_male_20_months	35	Irs1_KO__20_male__Irs1_20_month__20_month	Irs1_KO	20_male	Irs1_20_month	20_month	5.9	5		5.9	2.32928e+06	1.13661e+07	824240	3.73647e+06	93097	70435	6.0954e+07	9.82908e+07	391626	6.73943e+06	9838.21	439898	790540	2.22197e+07	170820	4.9968e+06	950399	4.81092e+06	4.01152e+06	17351.1	1.32204e+06	7.59117e+06	583934	856197	970180	4.19231e+06	674518	AREA / mg Cotex	23_Cortex_WT_male_5_months_40	23_Cortex_WT_male_5_months_40	23	WT__male__05_male__05	WT	male	05_male	05	7.8	5
36_Cortex_Irs1_KO_male_20_months	36_Cortex_Irs1_KO_male_20_months	36	Irs1_KO__20_male__Irs1_20_month__20_month	Irs1_KO	20_male	Irs1_20_month	20_month	6.4	6		6.4	3.15339e+06	1.27996e+07	1.10583e+06	6.38813e+06	136070	74412.4	8.46977e+07	1.21599e+08	510574	8.8504e+06	82619.8	489155	910550	2.74684e+07	201663	2.95956e+06	1.16676e+06	6.56519e+06	7.95458e+06	15627.3	1.76119e+06	2.4653e+07	1.51508e+06	1.067e+06	978324	4.0605e+06	860341	AREA / mg Cotex	24_Cortex_WT_male_5_months_48	24_Cortex_WT_male_5_months_48	24	WT__male__05_male__05	WT	male	05_male	05	5.8	6
19_Cortex_WT_male_5_months	19_Cortex_WT_male_5_months	19	WT__05_male__WT_05_month__05_month	WT	05_male	WT_05_month	05_month	5.6	1		5.6	2.75475e+06	8.84425e+06	596834	5.36737e+06	87215.1	34861	7.66675e+07	9.22923e+07	371891	6.5305e+06	141681	607102	957923	2.04659e+07	141188	6.688e+06	943300	5.18302e+06	2.85484e+06	9931.87	1.80352e+06	1.55471e+07	878374	955926	855025	4.48328e+06	912922	AREA / mg Cotex	31_Cortex_Irs1_KO_male_20_months_10	31_Cortex_Irs1_KO_male_20_months_10	31	Irs1_KO__male__20_male__20	Irs1_KO	male	20_male	20	5.1	1
20_Cortex_WT_male_5_months	20_Cortex_WT_male_5_months	20	WT__05_male__WT_05_month__05_month	WT	05_male	WT_05_month	05_month	5.6	2		5.6	2.7364e+06	8.26512e+06	543920	4.64892e+06	57696.1	21525	6.99472e+07	7.29706e+07	325589	5.48335e+06	41875.9	493117	876127	2.01365e+07	100480	3.65726e+06	833962	4.51236e+06	3.06611e+06	6864.39	1.47753e+06	2.38257e+07	1.01722e+06	749785	659167	3.98277e+06	763527	AREA / mg Cotex	32_Cortex_Irs1_KO_male_20_months_18	32_Cortex_Irs1_KO_male_20_months_18	32	Irs1_KO__male__20_male__20	Irs1_KO	male	20_male	20	9.3	2
21_Cortex_WT_male_5_months	21_Cortex_WT_male_5_months	21	WT__05_male__WT_05_month__05_month	WT	05_male	WT_05_month	05_month	5.4	3		5.4	2.08294e+06	9.35045e+06	608951	5.53151e+06	80145.8	52712.1	6.07904e+07	9.50248e+07	350952	6.866e+06	111313	520813	832225	2.13122e+07	132742	4.38086e+06	863573	4.4167e+06	3.75457e+06	12977.9	1.55815e+06	2.52541e+07	1.09163e+06	893003	873745	3.79598e+06	828293	AREA / mg Cotex	33_Cortex_Irs1_KO_male_20_months_26	33_Cortex_Irs1_KO_male_20_months_26	33	Irs1_KO__male__20_male__20	Irs1_KO	male	20_male	20	6.5	3
22_Cortex_WT_male_5_months	22_Cortex_WT_male_5_months	22	WT__05_male__WT_05_month__05_month	WT	05_male	WT_05_month	05_month	5.9	4		5.9	2.2123e+06	1.00141e+07	522436	6.11959e+06	62117.4	27001.9	6.12333e+07	8.27706e+07	323764	5.85276e+06	100861	433329	772967	2.16242e+07	131133	3.22882e+06	784629	4.10492e+06	2.1994e+06	8238.37	1.60031e+06	3.77028e+06	237545	796195	648211	3.86322e+06	611128	AREA / mg Cotex	34_Cortex_Irs1_KO_male_20_months_34	34_Cortex_Irs1_KO_male_20_months_34	34	Irs1_KO__male__20_male__20	Irs1_KO	male	20_male	20	6	4
23_Cortex_WT_male_5_months	23_Cortex_WT_male_5_months	23	WT__05_male__WT_05_month__05_month	WT	05_male	WT_05_month	05_month	7.8	5		7.8	2.04392e+06	9.3835e+06	669585	5.26292e+06	105747	52608.1	6.87935e+07	8.04217e+07	332707	5.9729e+06	144283	500638	803452	2.20673e+07	145674	5.32836e+06	816531	4.54972e+06	3.18896e+06	8372.56	1.42902e+06	1.66106e+07	835276	853117	783700	4.47887e+06	769323	AREA / mg Cotex	35_Cortex_Irs1_KO_male_20_months_42	35_Cortex_Irs1_KO_male_20_months_42	35	Irs1_KO__male__20_male__20	Irs1_KO	male	20_male	20	5.9	5
24_Cortex_WT_male_5_months	24_Cortex_WT_male_5_months	24	WT__05_male__WT_05_month__05_month	WT	05_male	WT_05_month	05_month	5.8	6		5.8	2.27171e+06	9.09031e+06	601433	5.35913e+06	100889	30958.2	7.92548e+07	7.50929e+07	350116	5.5773e+06	112570	551775	934719	2.22171e+07	109141	4.31602e+06	807256	4.43885e+06	3.80784e+06	7537.79	1.64716e+06	3.03585e+07	1.09759e+06	844240	581592	3.42486e+06	738296	AREA / mg Cotex	36_Cortex_Irs1_KO_male_20_months_50	36_Cortex_Irs1_KO_male_20_months_50	36	Irs1_KO__male__20_male__20	Irs1_KO	male	20_male	20	6.4	6
43_Cortex_WT_male_20_months	43_Cortex_WT_male_20_months	43	WT__20_male__WT_20_month__20_month	WT	20_male	WT_20_month	20_month	6.9	1		6.9	2.87658e+06	9.35092e+06	646935	5.88343e+06	93652.5	61941	8.23149e+07	8.89428e+07	331656	5.0576e+06	18167	532883	902098	2.35001e+07	130782	3.28608e+06	773919	4.9641e+06	4.91459e+06	13330.4	1.62644e+06	2.38953e+07	1.02673e+06	712784	965275	3.48532e+06	781643	AREA / mg Cotex	43_Cortex_WT_male_20_months_12	43_Cortex_WT_male_20_months_12	43	WT__male__20_male__20	WT	male	20_male	20	6.9	1
44_Cortex_WT_male_20_months	44_Cortex_WT_male_20_months	44	WT__20_male__WT_20_month__20_month	WT	20_male	WT_20_month	20_month	7.9	2		7.9	1.83338e+06	5.51443e+06	339315	2.80972e+06	40865.5	26052	4.12304e+07	5.82751e+07	179286	4.03497e+06	21634.9	316263	518214	1.3439e+07	94250.9	1.34093e+06	541437	3.01397e+06	2.33912e+06	6960.8	828393	1.26291e+07	488883	426538	551371	2.35356e+06	419018	AREA / mg Cotex	44_Cortex_WT_male_20_months_20	44_Cortex_WT_male_20_months_20	44	WT__male__20_male__20	WT	male	20_male	20	7.9	2
46_Cortex_WT_male_20_months	46_Cortex_WT_male_20_months	46	WT__20_male__WT_20_month__20_month	WT	20_male	WT_20_month	20_month	8.4	4		8.4	1.95708e+06	7.51109e+06	445165	3.17418e+06	67503.2	42881.3	5.87064e+07	7.39858e+07	188712	4.72784e+06	17216.4	499312	829727	1.97662e+07	70866.3	2.28865e+06	640864	3.78687e+06	3.28465e+06	8581.55	1.26678e+06	1.48509e+07	538763	555319	753173	2.33687e+06	688940	AREA / mg Cotex	46_Cortex_WT_male_20_months_36	46_Cortex_WT_male_20_months_36	46	WT__male__20_male__20	WT	male	20_male	20	8.4	4
47_Cortex_WT_male_20_months	47_Cortex_WT_male_20_months	47	WT__20_male__WT_20_month__20_month	WT	20_male	WT_20_month	20_month	7.9	5		7.9	2.34327e+06	7.60766e+06	646167	5.87473e+06	112174	72374.5	6.71743e+07	8.54703e+07	304260	5.44426e+06	24241.6	451459	766728	2.04033e+07	118913	4.50073e+06	844322	4.75419e+06	3.82167e+06	15526.2	1.44601e+06	1.751e+07	948077	704056	765831	3.12703e+06	735480	AREA / mg Cotex	47_Cortex_WT_male_20_months_44	47_Cortex_WT_male_20_months_44	47	WT__male__20_male__20	WT	male	20_male	20	7.9	5
48_Cortex_WT_male_20_months	48_Cortex_WT_male_20_months	48	WT__20_male__WT_20_month__20_month	WT	20_male	WT_20_month	20_month	3.9	6		3.9	2.9679e+06	1.17624e+07	680744	6.71819e+06	119459	53715.3	8.18872e+07	1.20591e+08	481010	8.6133e+06	38924.2	811343	1.25428e+06	3.22642e+07	129795	6.91189e+06	1.11158e+06	6.25535e+06	4.76035e+06	10612.1	2.03465e+06	1.28089e+07	257213	697070	1.258e+06	5.02509e+06	1.1493e+06	AREA / mg Cotex	48_Cortex_WT_male_20_months_52	48_Cortex_WT_male_20_months_52	48	WT__male__20_male__20	WT	male	20_male	20	3.9	6
# 45 is outlier (grubbs test)	Incorrectly weighed
	Male		Male
	Old	Old	Young	Young
	Old log2 FC	Old -log10 Pvalue	Young log2 FC	Young -log10 Pvalue
fructose-1-phosphate (F1P)	0,999992803864651	2.06876	0,00102709119533024	0.000659569
fructose-1,6-bisphosphate (FBP)	1,60636480875223	2.05239	0,0392971990435673	0.017545
Spermine_4Bz	0,76117009115495	1.20683	-0,0175257126386506	0.0222732
Methionine_1Bz	0,805433968728419	1.77618	-0,00886543418227832	0.0319392
IMP	0,10629924616979	0.0768176	0,0954616914104309	0.0674411
Spermidine_3Bz	-0,0372441596058166	0.034966	-0,061947177840745	0.0715677
malic acid	-0,0337084236688002	0.072113	-0,039729241578268	0.0960833
Citrulline_1Bz	0,323057619969639	0.583359	-0,0517871207104502	0.124299
alpha-ketoglutaric acid	-0,284804798178624	0.495127	-0,0641101607073636	0.136091
Alanine_1Bz	0,212797668126053	0.502913	-0,0488918029189651	0.166775
fumaric acid	-0,0595731349355301	0.113886	-0,0968717108090209	0.196828
Ornithine_2Bz	0,315989015676249	0.383028	-0,148209965024212	0.209007
fructose-6-phosphateb (F6P)	0,715645048438062	1.16071	-0,356995021639607	0.218402
Glutamic Acid_1Bz	0,356016849991639	0.852376	-0,0459428423212926	0.234834
lactic acid	-0,035486507294418	0.0555772	0,102541680162454	0.250433
Glycine_1Bz	0,561274790746174	0.968807	0,0451680840597676	0.340849
Asparagine_1Bz	0,681488742066469	1.34509	0,0520662494824059	0.348005
pentose-5-phosphates	-0,0886154097877589	0.114831	-0,18167463553312	0.391886
glucose-1-phosphate (G1P)	0,568466636283563	1.55491	0,302976776951892	0.39512
isocitric acid	0,0987865402873228	0.259853	-0,213688343246902	0.438016
sedoheptulose-7-phosphate	-0,169938005718394	0.309558	-0,440354362836098	0.536364
Homocysteine_2Bz	1,63303799901906	0.980852	0,380066415468345	0.55446
ADP	0,483322744482784	0.825596	0,246306389715975	0.563491
phosphoenol-pyruvic acid	0,601666073770028	0.592837	0,629517495921428	0.58532
Glutamine_1Bz	0,374771237904216	0.77133	-0,102947265761344	0.656227
Proline_1Bz	0,324787543670798	0.704511	-0,0817741111393035	0.662195
Cysteine_2Bz	0,422234435002226	0.632642	0,418273847461455	0.669733
Serine_1Bz	0,347899485877746	0.763988	0,0778095154421998	0.674812
CDP	0,757348418517712	1.50596	0,271282581941277	0.685917
Tryptophane_1Bz	0,161109401202091	0.300204	-0,188394061781461	0.745345
GMP	0,00110025365598008	0.000905348	0,415760391706412	0.812127
Valine_1Bz	0,111318234875635	0.186793	-0,141332719452886	0.820061
UDP	0,602437312408518	1.35635	0,348140137011039	0.847368
S-Adenosylhomocysteine_2Bz	0,362898696810299	0.718299	0,427424826088727	0.860692
Putrescine_2Bz	0,449272964905882	0.670998	0,251836612885552	0.896008
citric acid	0,144197634218779	0.416014	-0,279715785618753	0.902864
glucose-6-phosphate (G6P)	-0,592230758603432	0.888928	-1,38088426322154	0.915352
Lysine_2Bz	0,233355586287131	0.472668	-0,0904154749910027	0.97312
pyruvic acid	-0,0327823262376738	0.0247857	0,455330644135079	1.01251
Isoleucine_1Bz	-0,0278808442974036	0.0401617	-0,168216831147139	1.0333
Arginine_1Bz	0,437350047241466	1.50769	-0,14590067069515	1.036
2-phosphoglyceric acid (2PG) and (3PG)	1,23424871280875	1.51867	0,444346159576359	1.10354
GDP	0,491008995419581	0.658951	0,43135186904145	1.11344
UMP	0,268628296143922	0.296687	0,53192205719155	1.14465
succinic acid	-0,385197491697849	1.05051	-0,331563613771359	1.17855
Histidine_1Bz	0,381435891115894	0.847316	-0,189807341343357	1.26447
Aspartic Acid_1Bz	0,254621470561932	0.433353	0,196521799639712	1.31325
6-phosphogluconic acid	-0,284695664492595	0.63392	-0,711496151708005	1.37811
AMP	0,089735210659683	0.0696337	0,734555937163959	1.60404
CMP	0,29383574108593	0.255087	0,717612020421238	1.70666
cis-aconitic acid	-0,342064218409195	1.14217	-0,591059959183735	1.83201
Leucine_1Bz	0,0630252361770109	0.103024	-0,233436094352466	2.18605
GTP	-0,25331523738451	0.536909	-0,803585610685997	2.49724
Threonine_1Bz	0,664172458948408	2.37928	-0,239086179404323	2.54958
UTP	-0,293611942132773	0.567018	-1,10697971319082	2.83624
Phenylalanine_1Bz	0,32964081359022	0.805827	-0,298756577321473	2.96048
CTP	-1,1796910900091	0.867541	-1,4932552669279	3.24455
Tyrosine_2Bz	0,356836648758516	0.906566	-0,414000318741251	3.37061
ATP	-0,204929725839114	0.344394	-1,35904800442014	3.42771
[truncated: 35 more columns]

## Sheet: Irs1KO female mice
BIO_SAMPLE_ID	MS_SAMPLE_ID	RUN_ORDER	all_bio_cat_factor	GENOTYPE	AGE_SEX	TREATMENT	AGE_MONTHS	NORMALISATION_AMOUNT_mg Cotex	BIO_REPLICATE	CORRECTION1	CORRECTION2	Alanine_1Bz	Arginine_1Bz	Asparagine_1Bz	Aspartic Acid_1Bz	Citrulline_1Bz	Cysteine_2Bz	Glutamic Acid_1Bz	Glutamine_1Bz	Glycine_1Bz	Histidine_1Bz	Homocysteine_2Bz	Isoleucine_1Bz	Leucine_1Bz	Lysine_2Bz	Methionine_1Bz	Ornithine_2Bz	Phenylalanine_1Bz	Proline_1Bz	Putrescine_2Bz	S-Adenosylhomocysteine_2Bz	Serine_1Bz	Spermidine_3Bz	Spermine_4Bz	Threonine_1Bz	Tryptophane_1Bz	Tyrosine_2Bz	Valine_1Bz	Units	BIO_SAMPLE_ID	MS_SAMPLE_ID	RUN_ORDER	all_bio_cat_factor	GENOTYPE	SEX	TREATMENT	AGE_MONTHS	NORMALISATION_AMOUNT_mg Cotex	BIO_REPLICATE
01_Cortex_Irs1_KO_female_5_months	01_Cortex_Irs1_KO_female_5_months	1	Irs1_KO__05_female__Irs1_05_month__05_month	Irs1_KO	05_female	Irs1_05_month	05_month	8.8	1		8.8	2.36897e+06	8.00771e+06	612994	6.79937e+06	88341.6	64971.1	7.33648e+07	8.27386e+07	385366	4.83008e+06	230306	468838	781889	2.31661e+07	164522	3.82925e+06	745568	4.41129e+06	2.73008e+06	10579.9	1.76774e+06	1.37624e+07	885784	1.05767e+06	978203	3.49066e+06	782298	AREA / mg Cotex	01_Cortex_Irs1_KO_female_5_months_05	01_Cortex_Irs1_KO_female_5_months_05	1	Irs1_KO__female__05_female__05	Irs1_KO	female	05_female	05	8.8	1
02_Cortex_Irs1_KO_female_5_months	02_Cortex_Irs1_KO_female_5_months	2	Irs1_KO__05_female__Irs1_05_month__05_month	Irs1_KO	05_female	Irs1_05_month	05_month	8.3	2		8.3	2.26798e+06	6.70077e+06	588185	5.79153e+06	83817.4	57507.9	7.81626e+07	6.88007e+07	310132	4.3304e+06	250401	381119	645717	2.34486e+07	136742	1.84624e+06	616385	3.83721e+06	3.84841e+06	10692.2	1.74913e+06	1.58932e+07	782934	939093	723524	2.55863e+06	642538	AREA / mg Cotex	02_Cortex_Irs1_KO_female_5_months_13	02_Cortex_Irs1_KO_female_5_months_13	2	Irs1_KO__female__05_female__05	Irs1_KO	female	05_female	05	8.3	2
03_Cortex_Irs1_KO_female_5_months	03_Cortex_Irs1_KO_female_5_months	3	Irs1_KO__05_female__Irs1_05_month__05_month	Irs1_KO	05_female	Irs1_05_month	05_month	10.4	3		10.4	2.48035e+06	7.86187e+06	722843	5.70406e+06	111223	70654.1	7.81007e+07	7.52494e+07	309586	4.86588e+06	204484	442503	716387	2.03714e+07	136885	2.0892e+06	683536	4.1309e+06	3.43563e+06	10420.6	1.71155e+06	1.27453e+07	928453	744520	1.00414e+06	2.94736e+06	688393	AREA / mg Cotex	03_Cortex_Irs1_KO_female_5_months_21	03_Cortex_Irs1_KO_female_5_months_21	3	Irs1_KO__female__05_female__05	Irs1_KO	female	05_female	05	10.4	3
04_Cortex_Irs1_KO_female_5_months	04_Cortex_Irs1_KO_female_5_months	4	Irs1_KO__05_female__Irs1_05_month__05_month	Irs1_KO	05_female	Irs1_05_month	05_month	7.3	4		7.3	2.5476e+06	9.76087e+06	584938	5.8688e+06	110366	64118.1	7.64708e+07	7.62743e+07	378083	5.37172e+06	145067	400451	717482	2.27352e+07	146429	2.65214e+06	762158	4.32029e+06	3.75536e+06	15948.5	1.71528e+06	1.64339e+07	918088	939123	848350	3.64807e+06	702481	AREA / mg Cotex	04_Cortex_Irs1_KO_female_5_months_29	04_Cortex_Irs1_KO_female_5_months_29	4	Irs1_KO__female__05_female__05	Irs1_KO	female	05_female	05	7.3	4
05_Cortex_Irs1_KO_female_5_months	05_Cortex_Irs1_KO_female_5_months	5	Irs1_KO__05_female__Irs1_05_month__05_month	Irs1_KO	05_female	Irs1_05_month	05_month	6.1	5		6.1	2.19367e+06	8.28198e+06	603019	6.16243e+06	86834.7	76082.5	7.10128e+07	6.99561e+07	376729	5.60738e+06	294156	413248	684993	2.24483e+07	148931	2.37703e+06	693174	4.07217e+06	2.78552e+06	12660.6	1.70343e+06	1.35025e+07	938435	855273	797454	3.28396e+06	655662	AREA / mg Cotex	05_Cortex_Irs1_KO_female_5_months_37	05_Cortex_Irs1_KO_female_5_months_37	5	Irs1_KO__female__05_female__05	Irs1_KO	female	05_female	05	6.1	5
06_Cortex_Irs1_KO_female_5_months	06_Cortex_Irs1_KO_female_5_months	6	Irs1_KO__05_female__Irs1_05_month__05_month	Irs1_KO	05_female	Irs1_05_month	05_month	5	6		5	2.0323e+06	8.12629e+06	732295	7.87085e+06	79938.4	49808.7	7.31461e+07	7.74452e+07	361864	4.83777e+06	241281	414333	670870	2.14202e+07	139588	2.22614e+06	630421	4.19246e+06	1.93654e+06	12261.6	1.61368e+06	9.2137e+06	1.17544e+06	790515	882007	3.07745e+06	619224	AREA / mg Cotex	06_Cortex_Irs1_KO_female_5_months_45	06_Cortex_Irs1_KO_female_5_months_45	6	Irs1_KO__female__05_female__05	Irs1_KO	female	05_female	05	5	6
25_Cortex_Irs1_KO_female_20_months	25_Cortex_Irs1_KO_female_20_months	25	Irs1_KO__20_female__Irs1_20_month__20_month	Irs1_KO	20_female	Irs1_20_month	20_month	6.2	1		6.2	2.19431e+06	1.0233e+07	848394	5.11913e+06	137622	68895.5	7.49875e+07	1.02784e+08	404731	7.36077e+06	23493.8	393730	754994	2.07744e+07	207846	3.30233e+06	1.09844e+06	5.11623e+06	5.55805e+06	9286.93	1.67456e+06	1.11432e+07	1.36225e+06	768557	1.07364e+06	4.8461e+06	573102	AREA / mg Cotex	13_Cortex_WT_female_5_months_07	13_Cortex_WT_female_5_months_07	13	WT__female__05_female__05	WT	female	05_female	05	6.6	1
26_Cortex_Irs1_KO_female_20_months	26_Cortex_Irs1_KO_female_20_months	26	Irs1_KO__20_female__Irs1_20_month__20_month	Irs1_KO	20_female	Irs1_20_month	20_month	4.2	2		4.2	3.74317e+06	1.24673e+07	871085	7.45604e+06	110531	60479.5	1.08757e+08	1.06757e+08	541449	9.22114e+06	125128	741691	1.09418e+06	3.43205e+07	203420	1.13996e+07	1.16764e+06	6.43862e+06	6.37238e+06	11158.4	2.71183e+06	2.86875e+07	1.54957e+06	1.15589e+06	1.70505e+06	5.3587e+06	1.09283e+06	AREA / mg Cotex	14_Cortex_WT_female_5_months_15	14_Cortex_WT_female_5_months_15	14	WT__female__05_female__05	WT	female	05_female	05	7	2
27_Cortex_Irs1_KO_female_20_months	27_Cortex_Irs1_KO_female_20_months	27	Irs1_KO__20_female__Irs1_20_month__20_month	Irs1_KO	20_female	Irs1_20_month	20_month	7.4	3		7.4	1.6804e+06	7.06551e+06	430972	4.95284e+06	84218.4	28038.4	5.49988e+07	5.83192e+07	236006	4.6407e+06	161995	314459	513886	1.56668e+07	106600	2.26047e+06	582236	3.06461e+06	3.18988e+06	6708.62	1.30587e+06	1.35494e+07	925658	639395	772550	2.21443e+06	513915	AREA / mg Cotex	15_Cortex_WT_female_5_months_23	15_Cortex_WT_female_5_months_23	15	WT__female__05_female__05	WT	female	05_female	05	5.8	3
28_Cortex_Irs1_KO_female_20_months	28_Cortex_Irs1_KO_female_20_months	28	Irs1_KO__20_female__Irs1_20_month__20_month	Irs1_KO	20_female	Irs1_20_month	20_month	8.1	4		8.1	1.76722e+06	6.3234e+06	461594	4.49618e+06	68332.3	45891.4	5.50171e+07	6.32136e+07	263728	4.98527e+06	78077.8	390733	606981	1.52119e+07	119091	5.82732e+06	661847	3.52469e+06	3.78331e+06	8602.33	1.26603e+06	1.0228e+07	493990	596063	691461	2.724e+06	572413	AREA / mg Cotex	16_Cortex_WT_female_5_months_31	16_Cortex_WT_female_5_months_31	16	WT__female__05_female__05	WT	female	05_female	05	5.4	4
29_Cortex_Irs1_KO_female_20_months	29_Cortex_Irs1_KO_female_20_months	29	Irs1_KO__20_female__Irs1_20_month__20_month	Irs1_KO	20_female	Irs1_20_month	20_month	6.7	5		6.7	3.05793e+06	9.77255e+06	728415	6.35727e+06	122589	44574.6	8.89724e+07	9.27087e+07	337867	6.76316e+06	310696	568157	929859	2.32628e+07	151771	4.86915e+06	947204	4.83596e+06	3.91845e+06	9463.45	1.94132e+06	1.38701e+07	934954	928849	1.17579e+06	3.2574e+06	925392	AREA / mg Cotex	17_Cortex_WT_female_5_months_39	17_Cortex_WT_female_5_months_39	17	WT__female__05_female__05	WT	female	05_female	05	11.3	5
30_Cortex_Irs1_KO_female_20_months	30_Cortex_Irs1_KO_female_20_months	30	Irs1_KO__20_female__Irs1_20_month__20_month	Irs1_KO	20_female	Irs1_20_month	20_month	5.5	6		5.5	2.67318e+06	8.70696e+06	623837	5.24618e+06	92649.5	55749.6	7.13288e+07	8.4392e+07	346820	5.80439e+06	119794	435519	676950	2.41094e+07	140010	3.34364e+06	790997	4.23693e+06	3.04656e+06	5726.18	1.70204e+06	1.25779e+07	1.03892e+06	793667	1.18536e+06	3.12344e+06	672918	AREA / mg Cotex	18_Cortex_WT_female_5_months_47	18_Cortex_WT_female_5_months_47	18	WT__female__05_female__05	WT	female	05_female	05	6.3	6
13_Cortex_WT_female_5_months	13_Cortex_WT_female_5_months	13	WT__05_female__WT_05_month__05_month	WT	05_female	WT_05_month	05_month	6.6	1		6.6	1.92697e+06	7.87013e+06	543616	5.04246e+06	70420.1	115430	6.13705e+07	8.1684e+07	387018	4.60743e+06	146875	476584	730645	2.60937e+07	159652	3.56764e+06	822134	4.20893e+06	3.41993e+06	16260.3	1.45811e+06	2.04832e+07	910972	873876	946028	2.98814e+06	652071	AREA / mg Cotex	25_Cortex_Irs1_KO_female_20_months_09	25_Cortex_Irs1_KO_female_20_months_09	25	Irs1_KO__female__20_female__20	Irs1_KO	female	20_female	20	6.2	1
14_Cortex_WT_female_5_months	14_Cortex_WT_female_5_months	14	WT__05_female__WT_05_month__05_month	WT	05_female	WT_05_month	05_month	7	2		7	2.04528e+06	8.57176e+06	628288	6.56396e+06	92725.7	64295.8	7.38593e+07	8.17714e+07	342505	5.07585e+06	110077	436144	719037	2.48947e+07	178822	3.09696e+06	847539	4.24443e+06	2.97098e+06	19325.2	1.7126e+06	1.47316e+07	1.05415e+06	967032	1.19588e+06	3.32895e+06	732330	AREA / mg Cotex	26_Cortex_Irs1_KO_female_20_months_17	26_Cortex_Irs1_KO_female_20_months_17	26	Irs1_KO__female__20_female__20	Irs1_KO	female	20_female	20	4.2	2
15_Cortex_WT_female_5_months	15_Cortex_WT_female_5_months	15	WT__05_female__WT_05_month__05_month	WT	05_female	WT_05_month	05_month	5.8	3		5.8	2.21975e+06	9.29672e+06	631531	7.2552e+06	97769.6	66809.3	6.594e+07	8.03326e+07	366888	5.61956e+06	121326	424938	687626	2.36307e+07	162053	1.53484e+06	796831	4.06476e+06	2.69609e+06	13696.6	1.53382e+06	1.5609e+07	1.18277e+06	947213	945440	3.65711e+06	609302	AREA / mg Cotex	27_Cortex_Irs1_KO_female_20_months_25	27_Cortex_Irs1_KO_female_20_months_25	27	Irs1_KO__female__20_female__20	Irs1_KO	female	20_female	20	7.4	3
16_Cortex_WT_female_5_months	16_Cortex_WT_female_5_months	16	WT__05_female__WT_05_month__05_month	WT	05_female	WT_05_month	05_month	5.4	4		5.4	1.78837e+06	1.29306e+07	777289	6.34652e+06	121060	1.47476e+06	5.67066e+07	7.57583e+07	396824	5.46933e+06	223642	957398	1.73007e+06	3.37224e+07	198666	5.07029e+06	1.45872e+06	4.8006e+06	2.80761e+06	8708.73	1.43894e+06	2.92311e+07	1.30204e+06	934373	1.30783e+06	3.40243e+06	1.10951e+06	AREA / mg Cotex	28_Cortex_Irs1_KO_female_20_months_33	28_Cortex_Irs1_KO_female_20_months_33	28	Irs1_KO__female__20_female__20	Irs1_KO	female	20_female	20	8.1	4
17_Cortex_WT_female_5_months	17_Cortex_WT_female_5_months	17	WT__05_female__WT_05_month__05_month	WT	05_female	WT_05_month	05_month	11.3	5		11.3	1.60695e+06	6.40227e+06	406702	3.10069e+06	80142.8	42012.4	5.25512e+07	5.28453e+07	318609	3.65626e+06	97715.8	288353	506737	1.5322e+07	94466.1	1.74551e+06	489101	2.64867e+06	1.98178e+06	5287.23	1.11085e+06	8.19409e+06	670667	673991	553014	1.91595e+06	479682	AREA / mg Cotex	29_Cortex_Irs1_KO_female_20_months_41	29_Cortex_Irs1_KO_female_20_months_41	29	Irs1_KO__female__20_female__20	Irs1_KO	female	20_female	20	6.7	5
18_Cortex_WT_female_5_months	18_Cortex_WT_female_5_months	18	WT__05_female__WT_05_month__05_month	WT	05_female	WT_05_month	05_month	6.3	6		6.3	2.28992e+06	9.32694e+06	634622	4.75634e+06	90980.2	392003	6.63697e+07	7.88699e+07	362131	5.29772e+06	122515	438194	730795	2.32975e+07	139726	2.35916e+06	813789	4.06406e+06	2.29542e+06	12943.9	1.5454e+06	1.48938e+07	1.03107e+06	978373	1.17858e+06	3.38521e+06	679851	AREA / mg Cotex	30_Cortex_Irs1_KO_female_20_months_49	30_Cortex_Irs1_KO_female_20_months_49	30	Irs1_KO__female__20_female__20	Irs1_KO	female	20_female	20	5.5	6
37_Cortex_WT_female_20_months	37_Cortex_WT_female_20_months	37	WT__20_female__WT_20_month__20_month	WT	20_female	WT_20_month	20_month	7.8	1		7.8	2.39463e+06	5.67904e+06	508212	4.90862e+06	61124.3	31892.5	5.88138e+07	7.25315e+07	572566	4.02154e+06	38250.3	396211	641809	1.92523e+07	146430	2.62514e+06	765473	3.96275e+06	3.69252e+06	12333.9	1.32123e+06	1.84848e+07	1.19574e+06	748199	1.09131e+06	2.98512e+06	600895	AREA / mg Cotex	37_Cortex_WT_female_20_months_11	37_Cortex_WT_female_20_months_11	37	WT__female__20_female__20	WT	female	20_female	20	7.8	1
38_Cortex_WT_female_20_months	38_Cortex_WT_female_20_months	38	WT__20_female__WT_20_month__20_month	WT	20_female	WT_20_month	20_month	7.7	2		7.7	2.74599e+06	7.44181e+06	623851	3.53299e+06	99110.4	58843.7	6.60601e+07	8.27826e+07	327901	6.23899e+06	118043	489660	778417	1.78372e+07	142036	4.8528e+06	887875	4.24007e+06	3.85926e+06	12108.5	1.4016e+06	1.13525e+07	885174	857190	870678	3.53266e+06	748642	AREA / mg Cotex	38_Cortex_WT_female_20_months_19	38_Cortex_WT_female_20_months_19	38	WT__female__20_female__20	WT	female	20_female	20	7.7	2
39_Cortex_WT_female_20_months	39_Cortex_WT_female_20_months	39	WT__20_female__WT_20_month__20_month	WT	20_female	WT_20_month	20_month	9.2	3		9.2	1.28874e+06	4.14753e+06	280074	2.07121e+06	40330	32502.4	3.51366e+07	5.49572e+07	157620	3.1785e+06	10765.2	252538	410525	9.97621e+06	92425.7	2.69789e+06	518182	2.412e+06	2.51571e+06	5213.48	798846	8.1015e+06	644099	466123	627463	1.93725e+06	349923	AREA / mg Cotex	39_Cortex_WT_female_20_months_27	39_Cortex_WT_female_20_months_27	39	WT__female__20_female__20	WT	female	20_female	20	9.2	3
40_Cortex_WT_female_20_months	40_Cortex_WT_female_20_months	40	WT__20_female__WT_20_month__20_month	WT	20_female	WT_20_month	20_month	7.3	4		7.3	2.13732e+06	7.55136e+06	608748	3.97709e+06	75298.5	71877.1	6.95232e+07	8.60021e+07	293165	5.91993e+06	93260.2	362009	600611	1.9175e+07	170895	3.48628e+06	882180	4.37614e+06	4.17752e+06	13274.9	1.5211e+06	1.09881e+07	863338	849138	1.39118e+06	4.07438e+06	670232	AREA / mg Cotex	40_Cortex_WT_female_20_months_35	40_Cortex_WT_female_20_months_35	40	WT__female__20_female__20	WT	female	20_female	20	7.3	4
41_Cortex_WT_female_20_months	41_Cortex_WT_female_20_months	41	WT__20_female__WT_20_month__20_month	WT	20_female	WT_20_month	20_month	7.7	5		7.7	1.81747e+06	5.73151e+06	362015	3.62701e+06	63751	11329.7	4.27634e+07	5.58056e+07	228966	4.40008e+06	21494.7	340334	556288	1.5725e+07	103464	2.69816e+06	676836	2.97208e+06	3.06229e+06	942.308	1.06505e+06	1.81938e+07	865278	609895	780955	2.49238e+06	509407	AREA / mg Cotex	41_Cortex_WT_female_20_months_43	41_Cortex_WT_female_20_months_43	41	WT__female__20_female__20	WT	female	20_female	20	7.7	5
42_Cortex_WT_female_20_months	42_Cortex_WT_female_20_months	42	WT__20_female__WT_20_month__20_month	WT	20_female	WT_20_month	20_month	9.2	6		9.2	2.73099e+06	8.09887e+06	607912	7.17403e+06	110472	67676.3	7.27395e+07	7.87886e+07	276640	5.43106e+06	137791	484822	741997	2.32761e+07	192177	3.19616e+06	916087	4.0733e+06	2.73035e+06	11017.5	1.56626e+06	1.10035e+07	890990	1.12338e+06	941206	4.09953e+06	714303	AREA / mg Cotex	42_Cortex_WT_female_20_months_51	42_Cortex_WT_female_20_months_51	42	WT__female__20_female__20	WT	female	20_female	20	9.2	6
	Female		Female
	Old	Old	Young	Young
	Old log2 FC	Old -log10 Pvalue	Young log2 FC	Young -log10 Pvalue
Glutamine_1Bz	0,238079842630007	0.6522	-0,00255122293756166	0.00903592
Histidine_1Bz	0,409663627834573	1.05206	0,00567101673698465	0.0192651
Threonine_1Bz	0,0691487350406205	0.115443	-0,0131215421533658	0.0434945
malic acid	0,164774703310101	0.629484	-0,0240377869528978	0.0458724
Citrulline_1Bz	0,452595096997919	1.03032	0,0192336395921074	0.0489303
Tyrosine_2Bz	0,170768720177141	0.273804	0,0251409663195101	0.0657267
fructose-1,6-bisphosphate (FBP)	0,911699751434873	1.14693	0,1654402557716	0.0786347
S-Adenosylhomocysteine_2Bz	-0,107592444943658	0.11434	-0,0709647994915685	0.101738
Valine_1Bz	0,275854788047042	0.54012	-0,059471935221418	0.120875
isocitric acid	0,73723283256076	0.425935	-0,0745106341816676	0.13661
citric acid	0,791360284148309	0.672417	0,0775476749033791	0.160263
Glycine_1Bz	0,198396149580415	0.26218	-0,0350750588889397	0.189441
Proline_1Bz	0,304624290883429	0.75828	0,0549443644414953	0.207129
fructose-6-phosphateb (F6P)	0,180068351147492	0.194969	-0,439280023499537	0.248572
phosphoenol-pyruvic acid	0,889569549787438	2.19611	0,27661453511985	0.260752
Ornithine_2Bz	0,664743470192462	0.696944	-0,210078828178334	0.272086
Asparagine_1Bz	0,406527487686707	0.898107	0,0859058798776667	0.274312
Methionine_1Bz	0,13218019118647	0.24106	-0,0963309777821026	0.279372
fructose-1-phosphate (F1P)	0,21535865124092	0.242367	-0,368457645821611	0.299646
Leucine_1Bz	0,295317244441172	0.69549	-0,275553403452131	0.365369
lactic acid	0,255445767919408	0.655693	-0,157249152549928	0.373131
Spermine_4Bz	0,238487925917523	0.442176	-0,128064863327446	0.374587
CDP	0,514458063962058	0.948482	0,194475744553359	0.385851
Isoleucine_1Bz	0,290481168096765	0.574261	-0,261612973244784	0.396074
UDP	0,663165584392516	1.3805	0,244568355486466	0.400581
Lysine_2Bz	0,341463006479131	0.705778	-0,137624092319044	0.413931
Arginine_1Bz	0,497601565174418	1.43437	-0,158474212960915	0.447149
GTP	0,074505655470692	0.135964	-0,203388760412872	0.482089
Putrescine_2Bz	0,368490105817554	0.839667	0,193386097202401	0.504459
glucose-1-phosphate (G1P)	0,437523923839796	0.994	0,292766941205252	0.513982
6-phosphogluconic acid	0,121981679236028	0.126753	-0,276418981195766	0.54458
pyruvic acid	0,431827663011361	0.413569	0,286872443559865	0.551695
succinic acid	0,0137476030014769	0.0237681	-0,215143212720224	0.565951
Spermidine_3Bz	0,205053264989651	0.251974	-0,338869157613294	0.569958
Aspartic Acid_1Bz	0,411026189806185	0.901592	0,208148453864889	0.595825
Tryptophane_1Bz	0,211641223090967	0.36491	-0,227300112629715	0.62056
Cysteine_2Bz	0,147492948546657	0.170116	-2,49194191992022	0.644221
alpha-ketoglutaric acid	0,0719309109690481	0.147998	-0,20555292484026	0.647631
Phenylalanine_1Bz	0,175684206457764	0.39278	-0,33971437627994	0.709464
ADP	0,803394218065041	1.8408	0,345926822760659	0.778213
cis-aconitic acid	-0,0495786741679328	0.0622349	-0,336044066184849	0.852252
sedoheptulose-7-phosphate	0,0495389586815414	0.0605446	-0,431576318687068	0.879265
IMP	0,845336150646026	1.85474	0,819992596433195	0.923487
fumaric acid	-0,100914960757747	0.192926	-0,382702301531054	1.11213
GMP	0,813799118468819	1.64258	0,665020410376147	1.15834
2-phosphoglyceric acid (2PG) and (3PG)	1,19105728771263	3.98469	0,624136699480063	1.2049
pentose-5-phosphates	0,090537009697788	0.117133	-0,654504241136526	1.41821
CMP	1,24508594498654	2.2881	1,00885444560575	1.50131
UMP	1,12290038991386	2.69486	1,01663912194563	1.51262
AMP	1,21631198742263	2.22547	0,952411305266429	1.51836
Alanine_1Bz	0,204862303096549	0.373526	0,225938468168105	1.54321
glucose-6-phosphate (G6P)	-0,749104022779685	1.33036	-1,360526379578	1.61554
GDP	1,36101562491823	3.02686	0,968117633310857	1.66919
UTP	-0,801101884037284	1.4696	-0,970345835531952	1.67718
Serine_1Bz	0,466221171883478	1.11525	0,221616396368931	1.79374
ATP	-0,873478094096014	2.01659	-1,11826170557245	1.81973
Homocysteine_2Bz	0,965159001546991	0.76109	0,732160900419392	2.08501
Glutamic Acid_1Bz	0,396138313445524	0.941107	0,256961947296894	2.36869
CTP	-1,36827538453027	3.05539	-1,90043718328916	2.55009
[truncated: 35 more columns]

## Sheet: nKO mice male
BIO_SAMPLE_ID	EXPERIMENTER	ORGANISM	TISSUE	GENOTYPE	SEX	TREATMENT	GROWTH_DATE	PREP_DATE	CELL_BREAK_METHOD	EXTRACTION_METHOD	NORMALISATION_AMOUNT	NORMALISATION_UNIT	COMMENT	MS_SAMPLE_ID	Alanine	Arginine	Asparagine	Aspartic Acid	Cysteine	GABA (gamma-Aminobutyric acid)	Glutamic Acid	Glutamine	Glycine	Histidine	Isoleucine	Leucine	Lysine	Methionine	Phenylalanine	Phenylethylamine	Proline	Serine	Serotonin (5-Hydroxytryptamine)	Synephrine	Threonine	Tryptophane	Tyrosine	Valine	Units	BIO_SAMPLE_ID	EXPERIMENTER	ORGANISM	TISSUE	GENOTYPE	SEX	AGE	GROWTH_DATE	PREP_DATE	CELL_BREAK_METHOD
01_Y_1_Cre_neg_m	Maarouf	M musculus	Dorsal lateral Cx	Cre_neg	m	5		190702	tissue Lyser	40:40:20	0.756	mg protein		01_Y_1_Cre_neg_m	2.96203e+11	1.6342e+11	4.69724e+10	3.90579e+11	7.83212e+07	3.31492e+12	3.76017e+12	3.19483e+12	4.38266e+10	7.56696e+10	5.07004e+10	1.05498e+11	4.29866e+11	3.00503e+10	7.50029e+10	3.01957e+09	2.96366e+11	4.13059e+10	6.11653e+09	1.08004e+08	3.88826e+10	3.44028e+10	1.07588e+11	1.4363e+11	AREA / mg protein	01_Y_1_Cre_neg	Maarouf	M musculus	Dorsal lateral Cx	Cre_neg	m	5		190702	tissue Lyser
04_Y_4_Cre_neg_m	Maarouf	M musculus	Dorsal lateral Cx	Cre_neg	m	5		190702	tissue Lyser	40:40:20	0.714	mg protein		04_Y_4_Cre_neg_m	1.2147e+11	6.11791e+10	3.78712e+10	4.88288e+11	3.80852e+08	3.15238e+12	3.72361e+12	3.06426e+12	4.2465e+10	1.26951e+11	3.50573e+10	5.87342e+10	3.25982e+11	1.85517e+10	3.9634e+10	1.64125e+09	1.93957e+11	4.27665e+10	9.00805e+09	7.09504e+07	4.83594e+10	1.77023e+10	6.25943e+10	9.61394e+10	AREA / mg protein	04_Y_4_Cre_neg	Maarouf	M musculus	Dorsal lateral Cx	Cre_neg	m	5		190702	tissue Lyser
08_Y_8_Cre_neg_m	Maarouf	M musculus	Dorsal lateral Cx	Cre_neg	m	5		190702	tissue Lyser	40:40:20	0.665	mg protein		08_Y_8_Cre_neg_m	3.43601e+10	5.26677e+09	3.49016e+10	3.89156e+11	9.42546e+08	3.83532e+12	3.93231e+12	3.31135e+12	1.96074e+10	9.64734e+10	3.34756e+10	3.91131e+10	7.28329e+10	6.33323e+09	1.27868e+10	3.60874e+09	7.78903e+10	3.38347e+10	5.43183e+09	9.55245e+07	3.23326e+10	6.30288e+09	2.40154e+10	6.81189e+10	AREA / mg protein	08_Y_8_Cre_neg	Maarouf	M musculus	Dorsal lateral Cx	Cre_neg	m	5		190702	tissue Lyser
11_Y_11_Cre_neg_m	Maarouf	M musculus	Dorsal lateral Cx	Cre_neg	m	5		190702	tissue Lyser	40:40:20	0.708	mg protein		11_Y_11_Cre_neg_m	1.19987e+11	6.78668e+09	2.94056e+10	5.31652e+11	6.75252e+08	3.93552e+12	4.19983e+12	3.07312e+12	3.60236e+10	8.92947e+10	1.16127e+10	1.08813e+10	1.44822e+11	6.62446e+09	6.93031e+09	4.58031e+09	5.05644e+10	4.62808e+10	4.25234e+09	5.8413e+07	4.43514e+10	8.77987e+09	1.95902e+10	1.02165e+11	AREA / mg protein	11_Y_11_Cre_neg	Maarouf	M musculus	Dorsal lateral Cx	Cre_neg	m	5		190702	tissue Lyser
12_Y_12_Cre_neg_m	Maarouf	M musculus	Dorsal lateral Cx	Cre_neg	m	5		190702	tissue Lyser	40:40:20	0.638	mg protein		12_Y_12_Cre_neg_m	2.47308e+11	8.93767e+09	4.2068e+10	3.32947e+11	3.6105e+08	4.92731e+12	3.83838e+12	3.3901e+12	5.2324e+10	1.05956e+11	1.57411e+10	2.05471e+10	1.32671e+11	3.19437e+09	1.20175e+10	2.20558e+09	4.01096e+10	4.92437e+10	1.79625e+10	7.63324e+08	5.33997e+10	1.44987e+10	3.57352e+10	1.39114e+11	AREA / mg protein	12_Y_12_Cre_neg	Maarouf	M musculus	Dorsal lateral Cx	Cre_neg	m	5		190702	tissue Lyser
13_Y_13_Cre_neg_m	Maarouf	M musculus	Dorsal lateral Cx	Cre_neg	m	5		190702	tissue Lyser	40:40:20	0.673	mg protein		13_Y_13_Cre_neg_m	1.84622e+11	5.27055e+10	5.15792e+10	5.82032e+11	4.11811e+08	4.13431e+12	4.77156e+12	3.81724e+12	4.98936e+10	1.34609e+11	3.68008e+10	6.77125e+10	3.15415e+11	2.33178e+10	5.1175e+10	2.67939e+09	2.61361e+11	4.73967e+10	1.24737e+10	1.13341e+08	4.85386e+10	2.63448e+10	8.57128e+10	1.38346e+11	AREA / mg protein	13_Y_13_Cre_neg	Maarouf	M musculus	Dorsal lateral Cx	Cre_neg	m	5		190702	tissue Lyser
22_Y_22_Cre_neg_m	Maarouf	M musculus	Dorsal lateral Cx	Cre_neg	m	5		190702	tissue Lyser	40:40:20	0.686	mg protein		22_Y_22_Cre_neg_m	1.42452e+11	1.44418e+10	4.19356e+10	4.24672e+11	9.22938e+08	4.22993e+12	4.61324e+12	4.19654e+12	4.57715e+10	1.36019e+11	1.49458e+10	1.71519e+10	2.14928e+11	9.01371e+09	2.56024e+10	5.19526e+09	1.05607e+11	4.8364e+10	1.51306e+10	7.89012e+07	5.89868e+10	1.48119e+10	4.42336e+10	1.04911e+11	AREA / mg protein	22_Y_22_Cre_neg	Maarouf	M musculus	Dorsal lateral Cx	Cre_neg	m	5		190702	tissue Lyser
52_Old_4_Cre_neg_m	Maarouf	M musculus	Dorsal lateral Cx	Cre_neg	m	22		190702	tissue Lyser	40:40:20	0.753	mg protein		52_Old_4_Cre_neg_m	2.16252e+11	4.33249e+10	3.82558e+10	5.66449e+11	6.35627e+08	3.77727e+12	4.46189e+12	3.87966e+12	5.37838e+10	1.52805e+11	3.53888e+10	6.45768e+10	3.18748e+11	3.85243e+10	6.44605e+10	8.53312e+08	2.51079e+11	5.41686e+10	1.10455e+10	1.72608e+08	6.64139e+10	2.39982e+10	1.23171e+11	1.11384e+11	AREA / mg protein	52_Old_4_Cre_neg	Maarouf	M musculus	Dorsal lateral Cx	Cre_neg	m	22		190702	tissue Lyser
53_Old_5_Cre_neg_m	Maarouf	M musculus	Dorsal lateral Cx	Cre_neg	m	22		190702	tissue Lyser	40:40:20	0.765	mg protein		53_Old_5_Cre_neg_m	2.34706e+11	6.92019e+10	4.0068e+10	5.77457e+11	5.56545e+08	3.81197e+12	4.29218e+12	3.78053e+12	4.85013e+10	1.46853e+11	4.68437e+10	8.97231e+10	3.53056e+11	2.91563e+10	6.86566e+10	5.21592e+08	2.66552e+11	4.34776e+10	9.41343e+09	1.11308e+09	5.84014e+10	2.75617e+10	1.14311e+11	1.34619e+11	AREA / mg protein	53_Old_5_Cre_neg	Maarouf	M musculus	Dorsal lateral Cx	Cre_neg	m	22		190702	tissue Lyser
60_Old_12_Cre_neg_m	Maarouf	M musculus	Dorsal lateral Cx	Cre_neg	m	22		190702	tissue Lyser	40:40:20	0.772	mg protein		60_Old_12_Cre_neg_m	1.17099e+11	1.24465e+10	3.33004e+10	4.7466e+11	5.64253e+08	3.45489e+12	3.58836e+12	3.30661e+12	3.51843e+10	1.35009e+11	3.46012e+10	5.66329e+10	2.13303e+11	1.78459e+10	4.13404e+10	5.17465e+08	1.55421e+11	3.40993e+10	1.18658e+10	2.51667e+08	4.77362e+10	1.7968e+10	7.78886e+10	8.96342e+10	AREA / mg protein	60_Old_12_Cre_neg	Maarouf	M musculus	Dorsal lateral Cx	Cre_neg	m	22		190702	tissue Lyser
67_Old_19_Cre_neg_m	Maarouf	M musculus	Dorsal lateral Cx	Cre_neg	m	22		190702	tissue Lyser	40:40:20	0.748	mg protein		67_Old_19_Cre_neg_m	1.9201e+11	3.45744e+09	2.64618e+10	3.1074e+11	1.15023e+09	4.37408e+12	3.40994e+12	2.58333e+12	4.57905e+10	7.52898e+10	1.33044e+10	1.65507e+10	2.28441e+10	1.13774e+09	7.0453e+09	1.41175e+08	2.7244e+10	3.863e+10	5.11496e+09	1.59278e+08	6.16088e+10	8.29972e+09	22227000000	5.17887e+10	AREA / mg protein	67_Old_19_Cre_neg	Maarouf	M musculus	Dorsal lateral Cx	Cre_neg	m	22		190702	tissue Lyser
70_Old_22_Cre_neg_m	Maarouf	M musculus	Dorsal lateral Cx	Cre_neg	m	22		190702	tissue Lyser	40:40:20	0.775	mg protein		70_Old_22_Cre_neg_m	2.41789e+11	7.33248e+10	4.37237e+10	5.97453e+11	1.08478e+09	4.29996e+12	4.46375e+12	3.91856e+12	5.32024e+10	1.40971e+11	7.2557e+10	1.16912e+11	4.13037e+11	1.77781e+10	5.54511e+10	5.04475e+08	2.61031e+11	5.66297e+10	9.45912e+09	1.46273e+08	6.83278e+10	2.17224e+10	8.96472e+10	1.75635e+11	AREA / mg protein	70_Old_22_Cre_neg	Maarouf	M musculus	Dorsal lateral Cx	Cre_neg	m	22		190702	tissue Lyser
71_Old_23_Cre_neg_m	Maarouf	M musculus	Dorsal lateral Cx	Cre_neg	m	22		190702	tissue Lyser	40:40:20	0.765	mg protein		71_Old_23_Cre_neg_m	1.36747e+11	8.3537e+09	3.79033e+10	5.61543e+11	1.53144e+09	4.20314e+12	4.55336e+12	4.13498e+12	4.80971e+10	1.46562e+11	3.48946e+10	4.86472e+10	2.02878e+11	1.29075e+10	4.33225e+10	5.60808e+08	1.87663e+11	4.56537e+10	8.61291e+09	2.12151e+08	5.7388e+10	2.09466e+10	8.55125e+10	1.12694e+11	AREA / mg protein	71_Old_23_Cre_neg	Maarouf	M musculus	Dorsal lateral Cx	Cre_neg	m	22		190702	tissue Lyser
02_Y_2_Cre_pos_m	Maarouf	M musculus	Dorsal lateral Cx	Cre_pos	m	5		190702	tissue Lyser	40:40:20	0.685	mg protein		02_Y_2_Cre_pos_m	1.68062e+11	1.99617e+10	4.81236e+10	5.02646e+11	4.80022e+08	3.8163e+12	4.2317e+12	3.45908e+12	4.71012e+10	1.02885e+11	1.99956e+10	2.78363e+10	2.32875e+11	1.84627e+10	2.83207e+10	9.43108e+08	1.9689e+11	4.5357e+10	3.01119e+10	6.82904e+08	4.69057e+10	1.43258e+10	5.86879e+10	1.05834e+11	AREA / mg protein	02_Y_2_Cre_pos	Maarouf	M musculus	Dorsal lateral Cx	Cre_pos	m	5		190702	tissue Lyser
07_Y_7_Cre_pos_m	Maarouf	M musculus	Dorsal lateral Cx	Cre_pos	m	5		190702	tissue Lyser	40:40:20	0.71	mg protein		07_Y_7_Cre_pos_m	2.63737e+11	9.33729e+10	5.93403e+10	6.13202e+11	7.51428e+08	4.3543e+12	5.11866e+12	4.13101e+12	6.66721e+10	1.58748e+11	5.48935e+10	1.00731e+11	4.49692e+11	3.70423e+10	7.05544e+10	2.41129e+09	3.17687e+11	6.67467e+10	1.84935e+10	2.41291e+08	6.15307e+10	2.59186e+10	1.02531e+11	1.59421e+11	AREA / mg protein	07_Y_7_Cre_pos	Maarouf	M musculus	Dorsal lateral Cx	Cre_pos	m	5		190702	tissue Lyser
17_Y_17_Cre_pos_m	Maarouf	M musculus	Dorsal lateral Cx	Cre_pos	m	5		190702	tissue Lyser	40:40:20	0.752	mg protein		17_Y_17_Cre_pos_m	2.07859e+11	2.64351e+10	4.33776e+10	5.65508e+11	1.73012e+09	3.977e+12	4.53227e+12	4.06743e+12	5.31411e+10	1.31847e+11	1.8015e+10	2.79264e+10	3.12101e+11	1.79394e+10	4.73366e+10	3.60347e+09	2.35713e+11	5.29543e+10	1.35468e+10	2.13503e+08	4.83079e+10	2.93442e+10	1.0465e+11	1.11011e+11	AREA / mg protein	17_Y_17_Cre_pos	Maarouf	M musculus	Dorsal lateral Cx	Cre_pos	m	5		190702	tissue Lyser
19_Y_19_Cre_pos_m	Maarouf	M musculus	Dorsal lateral Cx	Cre_pos	m	5		190702	tissue Lyser	40:40:20	0.678	mg protein		19_Y_19_Cre_pos_m	7.5048e+10	1.12183e+10	3.38782e+10	3.84181e+11	1.34859e+09	4.3527e+12	4.01939e+12	2.7345e+12	2.97208e+10	7.02391e+10	7.8363e+09	1.03934e+10	1.16435e+11	3.99133e+09	3.46198e+09	8.06425e+08	5.30972e+10	3.85412e+10	7.28477e+09	1.39055e+09	3.44588e+10	2.98765e+09	1.32447e+10	7.2684e+10	AREA / mg protein	19_Y_19_Cre_pos	Maarouf	M musculus	Dorsal lateral Cx	Cre_pos	m	5		190702	tissue Lyser
20_Y_20_Cre_pos_m	Maarouf	M musculus	Dorsal lateral Cx	Cre_pos	m	5		190702	tissue Lyser	40:40:20	0.717	mg protein		20_Y_20_Cre_pos_m	1.15619e+11	2.72931e+10	2.38538e+10	2.3603e+11	2.41274e+08	2.05621e+12	2.24595e+12	1.64673e+12	2.46915e+10	6.38184e+10	1.78144e+10	2.49221e+10	1.30493e+11	7.5756e+09	1.32394e+10	1.58191e+08	1.16816e+11	3.00259e+10	2.37207e+09	2.35486e+08	2.47952e+10	6.16449e+09	2.13594e+10	4.71488e+10	AREA / mg protein	20_Y_20_Cre_pos	Maarouf	M musculus	Dorsal lateral Cx	Cre_pos	m	5		190702	tissue Lyser
49_Old_1_Cre_pos_m	Maarouf	M musculus	Dorsal lateral Cx	Cre_pos	m	22		190702	tissue Lyser	40:40:20	0.712	mg protein		49_Old_1_Cre_pos_m	1.53546e+11	3.71447e+10	3.68506e+10	5.68688e+11	5.05833e+08	3.95906e+12	4.06548e+12	3.52866e+12	4.3112e+10	1.39276e+11	4.2773e+10	7.06614e+10	3.6292e+11	3.14385e+10	5.13926e+10	8.46074e+08	2.06427e+11	4.20236e+10	9.60154e+09	1.79798e+08	6.12885e+10	2.33194e+10	1.01657e+11	1.11144e+11	AREA / mg protein	49_Old_1_Cre_pos	Maarouf	M musculus	Dorsal lateral Cx	Cre_pos	m	22		190702	tissue Lyser
56_Old_8_Cre_pos_m	Maarouf	M musculus	Dorsal lateral Cx	Cre_pos	m	22		190702	tissue Lyser	40:40:20	0.801	mg protein		56_Old_8_Cre_pos_m	2.29474e+11	1.1795e+11	4.28824e+10	6.75638e+11	8.92893e+08	3.95602e+12	4.27333e+12	3.67969e+12	5.20706e+10	1.32484e+11	4.51632e+10	8.25354e+10	4.23701e+11	4.21496e+10	6.82229e+10	9.78687e+08	2.75281e+11	5.63794e+10	9.54089e+09	2.19621e+08	6.59114e+10	2.39775e+10	1.36823e+11	1.23549e+11	AREA / mg protein	56_Old_8_Cre_pos	Maarouf	M musculus	Dorsal lateral Cx	Cre_pos	m	22		190702	tissue Lyser
57_Old_9_Cre_pos_m	Maarouf	M musculus	Dorsal lateral Cx	Cre_pos	m	22		190702	tissue Lyser	40:40:20	0.859	mg protein		57_Old_9_Cre_pos_m	2.55644e+11	5.97333e+10	4.91955e+10	6.29154e+11	1.5379e+09	4.61246e+12	4.90754e+12	3.99311e+12	6.56544e+10	1.66524e+11	6.37298e+10	1.14125e+11	3.56192e+11	3.5835e+10	7.96016e+10	5.70998e+08	3.11593e+11	6.45837e+10	1.01464e+10	1.95345e+08	7.23365e+10	3.57142e+10	1.2344e+11	1.61652e+11	AREA / mg protein	57_Old_9_Cre_pos	Maarouf	M musculus	Dorsal lateral Cx	Cre_pos	m	22		190702	tissue Lyser
61_Old_13_Cre_pos_m	Maarouf	M musculus	Dorsal lateral Cx	Cre_pos	m	22		190702	tissue Lyser	40:40:20	0.712	mg protein		61_Old_13_Cre_pos_m	2.58752e+11	6.89197e+10	4.67131e+10	6.56587e+11	7.55599e+08	4.83955e+12	5.33753e+12	4.35667e+12	5.83281e+10	1.61644e+11	6.53611e+10	1.22929e+11	5.10021e+11	4.10379e+10	7.95528e+10	4.48863e+08	2.99189e+11	6.03599e+10	8.50124e+09	2.05096e+09	9.57506e+10	2.34607e+10	1.25655e+11	1.5124e+11	AREA / mg protein	61_Old_13_Cre_pos	Maarouf	M musculus	Dorsal lateral Cx	Cre_pos	m	22		190702	tissue Lyser
63_Old_15_Cre_pos_m	Maarouf	M musculus	Dorsal lateral Cx	Cre_pos	m	22		190702	tissue Lyser	40:40:20	0.826	mg protein		63_Old_15_Cre_pos_m	3.39871e+11	1.41638e+11	4.56576e+10	7.26347e+11	9.2675e+08	4.63748e+12	4.88114e+12	3.68407e+12	5.87446e+10	1.41278e+11	5.38057e+10	9.74912e+10	4.52864e+11	3.96639e+10	8.30563e+10	3.83081e+08	3.25126e+11	6.81082e+10	2.52121e+09	1.27578e+08	7.38828e+10	3.95506e+10	1.46753e+11	1.61081e+11	AREA / mg protein	63_Old_15_Cre_pos	Maarouf	M musculus	Dorsal lateral Cx	Cre_pos	m	22		190702	tissue Lyser
72_Old_24_Cre_pos_m	Maarouf	M musculus	Dorsal lateral Cx	Cre_pos	m	22		190702	tissue Lyser	40:40:20	0.672	mg protein		72_Old_24_Cre_pos_m	2.17663e+11	5.00912e+10	4.91118e+10	6.71864e+11	1586793750	5.01791e+12	5.47303e+12	4.77282e+12	6.63626e+10	1.82684e+11	5.11614e+10	8.5083e+10	4.3689e+11	3.45632e+10	5.9101e+10	3.55202e+08	2.60371e+11	5.51406e+10	1.06262e+10	1.86321e+08	7.61494e+10	2.6242e+10	1.1502e+11	1.44322e+11	AREA / mg protein	72_Old_24_Cre_pos	Maarouf	M musculus	Dorsal lateral Cx	Cre_pos	m	22		190702	tissue Lyser
	Young male log2 FC	Young -log10 Pvalue	Old log2 FC	Old -log10 Pvalue
Pyruvic acid	-0,175117020089012	0.346569	0,010518911407376	0.0168036
Phosphoenolpyruvate	0,0279449228638002	0.0251378	-0,0440311244356314	0.052811
ATP	0,150249513755552	0.54048	-0,046012105537371	0.0863012
Aconitic acid	-0,0378123702801678	0.0973434	-0,0358594118763344	0.0986881
Synephrine	1,58640123758463	0.898481	0,526237457608712	0.171225
Cysteine	0,756123880976731	0.698909	0,168191286310365	0.189275
Malic acid	-0,0920872899383385	0.295627	-0,0654799031385698	0.19555
Serotonin (5-Hydroxytryptamine)	0,514520198428264	0.427008	-0,124063244713553	0.196964
Phenylethylamine	-1,04779084379792	1.26599	0,209408071235039	0.237982
Citric acid	-0,00802865723061372	0.0220857	-0,0524193586043637	0.254187
Isocitric acid	-0,0822452768126644	0.19905	-0,0907528137837714	0.275654
Lactic acid	-0,212912151010099	0.680216	-0,0536615013093808	0.276986
ADP	-0,0756357548467204	0.251405	-0,0823192351833709	0.282153
3-Phosphoglceric acid	-0,0336514948303262	0.0384108	-0,181822803966707	0.327345
Fumaric Acid	0,253204975857629	0.514453	0,198115717504551	0.335555
alpha-ketoglutaric acid	-0,250044559246957	0.727829	-0,25712387543158	0.446967
Succinic acid	0,0275401925302573	0.0806381	0,126521182397049	0.577414
AMP	-0,259606731717815	0.594107	-0,212728495245156	0.61537
Glutamine	-0,0988935813244074	0.216179	0,152660993366886	0.667151
Histidine	-0,0507063304431817	0.0748353	0,2122536619413	0.773061
Valine	-0,190220258801705	0.296142	0,336024739882422	0.821362
Isoleucine	-0,25695048357411	0.198729	0,438562360732438	0.849121
Alanine	0,0200602225760312	0.0163506	0,353704524001647	0.859172
Fructose-1,6-BP	-0,11740113314678	0.18109	-0,476411630414376	0.868428
Leucine	-0,251343833160719	0.138797	0,543407524122423	1.01704
Glucose-6-P	-0,42311575111617	0.610767	-0,828217701103968	1.19148
Arginine	-0,32537182946544	0.119545	1,17823679265426	1.20047
Fructose-6-P	-0,44022176277654	0.589942	-0,715578653414604	1.20233
Proline	0,328625226721882	0.259569	0,546364905937658	1.22694
Tryptophane	-0,156208487081509	0.109067	0,515633530706473	1.26603
GABA (gamma-Aminobutyric acid)	-0,0836346433403074	0.201302	0,175863649934164	1.28037
Glycine	0,0959909735656238	0.135651	0,274819368537352	1.28338
Phenylalanine	0,0315234363206778	0.016095	0,586720469072464	1.30398
Glutamic Acid	-0,0319647104142092	0.0742872	0,224403704375415	1.33115
Serine	0,0811179599150033	0.176521	0,346155284978422	1.42117
Tyrosine	0,14867810468702	0.100555	0,547358013601428	1.48707
Threonine	-0,103332320467032	0.196019	0,307340079905874	1.4961
Asparagine	0,0363699058717312	0.0619849	0,299533487768766	1.66593
Lysine	0,0869944546847842	0.0682402	0,738561762392626	1.69438
Aspartic Acid	0,0375883758780211	0.0617409	0,347083822789535	1.75745
Methionine	0,293825777518424	0.18926	0,93710755164062	2.03431
[truncated: 23 more columns]

## Sheet: nKO mice female
BIO_SAMPLE_ID	EXPERIMENTER	ORGANISM	TISSUE	GENOTYPE	SEX	TREATMENT	GROWTH_DATE	PREP_DATE	CELL_BREAK_METHOD	EXTRACTION_METHOD	NORMALISATION_AMOUNT	NORMALISATION_UNIT	COMMENT	MS_SAMPLE_ID	Alanine	Arginine	Asparagine	Aspartic Acid	Cysteine	GABA (gamma-Aminobutyric acid)	Glutamic Acid	Glutamine	Glycine	Histidine	Isoleucine	Leucine	Lysine	Methionine	Phenylalanine	Phenylethylamine	Proline	Serine	Serotonin (5-Hydroxytryptamine)	Synephrine	Threonine	Tryptophane	Tyrosine	Valine	Units	BIO_SAMPLE_ID	EXPERIMENTER	ORGANISM	TISSUE	GENOTYPE	SEX	AGE	GROWTH_DATE	PREP_DATE	CELL_BREAK_METHOD
03_Y_3_Cre_neg_f	Maarouf	M musculus	Dorsal lateral Cx	Cre_neg	f	5		190702	tissue Lyser	40:40:20	0.726	mg protein		03_Y_3_Cre_neg_f	1.93697e+11	7.11536e+10	4.88853e+10	4.10872e+11	1.77732e+08	4.03094e+12	4.04202e+12	3.06777e+12	4.67917e+10	1.3146e+11	5.48299e+10	8.99568e+10	4.75609e+11	2.16201e+10	4.9833e+10	4.23228e+09	2.33208e+11	4.58554e+10	1.14001e+10	1.95712e+08	4.47807e+10	2.60056e+10	7.33682e+10	1.35372e+11	AREA / mg protein	03_Y_3_Cre_neg	Maarouf	M musculus	Dorsal lateral Cx	Cre_neg	f	5		190702	tissue Lyser
05_Y_5_Cre_neg_f	Maarouf	M musculus	Dorsal lateral Cx	Cre_neg	f	5		190702	tissue Lyser	40:40:20	0.766	mg protein		05_Y_5_Cre_neg_f	2.34666e+11	1.0664e+11	4.11092e+10	4.63594e+11	3.60898e+08	3.85973e+12	3.93321e+12	2.8257e+12	4.8356e+10	1.24379e+11	5.42123e+10	9.93427e+10	4.82354e+11	2.8258e+10	5.63093e+10	5.06122e+08	2.43516e+11	5.70377e+10	8.01778e+09	1.56595e+08	5.54908e+10	2.3907e+10	9.75204e+10	1.3536e+11	AREA / mg protein	05_Y_5_Cre_neg	Maarouf	M musculus	Dorsal lateral Cx	Cre_neg	f	5		190702	tissue Lyser
09_Y_9_Cre_neg_f	Maarouf	M musculus	Dorsal lateral Cx	Cre_neg	f	5		190702	tissue Lyser	40:40:20	0.669	mg protein		09_Y_9_Cre_neg_f	2.27854e+11	5.83753e+10	5.19731e+10	5.69994e+11	8.48614e+08	4.62028e+12	5.26394e+12	3.61749e+12	5.53907e+10	1.71724e+11	5.16698e+10	8.04804e+10	4.25754e+11	3.39118e+10	4.81128e+10	6.57354e+08	2.43313e+11	6.87646e+10	9.94636e+09	3.91342e+08	6.54977e+10	3.42531e+10	1.03244e+11	1.47777e+11	AREA / mg protein	09_Y_9_Cre_neg	Maarouf	M musculus	Dorsal lateral Cx	Cre_neg	f	5		190702	tissue Lyser
10_Y_10_Cre_neg_f	Maarouf	M musculus	Dorsal lateral Cx	Cre_neg	f	5		190702	tissue Lyser	40:40:20	0.723	mg protein	part of the buffer was lost when the ball was taken	10_Y_10_Cre_neg_f	1.1068e+11	8.38122e+09	3.29529e+10	2.59378e+11	3.27224e+08	3.96596e+12	2.78793e+12	2.08621e+12	2.57499e+10	7.22031e+10	1.00378e+10	1.31615e+10	1.42945e+11	7.6663e+09	1.22799e+10	5.32219e+08	8.58569e+10	3.06195e+10	1.77245e+10	5.16129e+09	3.67806e+10	1.1407e+10	3.48714e+10	5.67625e+10	AREA / mg protein	10_Y_10_Cre_neg	Maarouf	M musculus	Dorsal lateral Cx	Cre_neg	f	5		190702	tissue Lyser
16_Y_16_Cre_neg_f	Maarouf	M musculus	Dorsal lateral Cx	Cre_neg	f	5		190702	tissue Lyser	40:40:20	0.762	mg protein		16_Y_16_Cre_neg_f	3.56876e+11	1.29885e+11	5.72334e+10	6.16631e+11	9.52809e+08	4.67991e+12	4.99324e+12	3.95353e+12	6.57636e+10	1.67406e+11	8.39784e+10	1.32525e+11	5.92883e+11	4.15332e+10	7.98369e+10	3.16354e+09	3.4748e+11	7.30529e+10	1.149e+10	2.64868e+08	6.95775e+10	4.8417e+10	1.23457e+11	2.00034e+11	AREA / mg protein	16_Y_16_Cre_neg	Maarouf	M musculus	Dorsal lateral Cx	Cre_neg	f	5		190702	tissue Lyser
18_Y_18_Cre_neg_f	Maarouf	M musculus	Dorsal lateral Cx	Cre_neg	f	5		190702	tissue Lyser	40:40:20	0.725	mg protein		18_Y_18_Cre_neg_f	2.95321e+11	9.46824e+10	6.62958e+10	4.8169e+11	8.48113e+08	4.61894e+12	4336886408000	3.89862e+12	6.14696e+10	1.73909e+11	7.36267e+10	1.16427e+11	5.48476e+11	3.53771e+10	6.85917e+10	3.98808e+09	3.29679e+11	6.83504e+10	7.64495e+09	895288000	6.62022e+10	3.95466e+10	1.01229e+11	1.74772e+11	AREA / mg protein	18_Y_18_Cre_neg	Maarouf	M musculus	Dorsal lateral Cx	Cre_neg	f	5		190702	tissue Lyser
51_Old_3_Cre_neg_f	Maarouf	M musculus	Dorsal lateral Cx	Cre_neg	f	22		190702	tissue Lyser	40:40:20	0.817	mg protein		51_Old_3_Cre_neg_f	1.58392e+11	3.24182e+10	3.13316e+10	4.96883e+11	4.7991e+08	3.64888e+12	3.54837e+12	3.36286e+12	4.16288e+10	9.77466e+10	3.72615e+10	6.3747e+10	3.17144e+11	1.80317e+10	4.17604e+10	8.49329e+08	1.80123e+11	3.84772e+10	4.09466e+09	1.73919e+08	4.50071e+10	1.83135e+10	6.72814e+10	9.54952e+10	AREA / mg protein	51_Old_3_Cre_neg	Maarouf	M musculus	Dorsal lateral Cx	Cre_neg	f	22		190702	tissue Lyser
55_Old_7_Cre_neg_f	Maarouf	M musculus	Dorsal lateral Cx	Cre_neg	f	22		190702	tissue Lyser	40:40:20	1.045	mg protein		55_Old_7_Cre_neg_f	2.87195e+11	5.53001e+10	3.58036e+10	5.27809e+11	4.04593e+08	3.58883e+12	3.68609e+12	3.15802e+12	4.57619e+10	1.15716e+11	5.13214e+10	9.43231e+10	3.34504e+11	2.91543e+10	6.91608e+10	8.34131e+08	2.62656e+11	4.34847e+10	7.12934e+09	5.72756e+08	4.71959e+10	3.93493e+10	1.30753e+11	1.24025e+11	AREA / mg protein	55_Old_7_Cre_neg	Maarouf	M musculus	Dorsal lateral Cx	Cre_neg	f	22		190702	tissue Lyser
58_Old_10_Cre_neg_f	Maarouf	M musculus	Dorsal lateral Cx	Cre_neg	f	22		190702	tissue Lyser	40:40:20	0.674	mg protein		58_Old_10_Cre_neg_f	2.76344e+11	7.34156e+10	4.03992e+10	4.99298e+11	6.30498e+08	3.88662e+12	4.05432e+12	3.4485e+12	4.61512e+10	1.41089e+11	5.41655e+10	1.01633e+11	3.47374e+11	2.05375e+10	6.90187e+10	1.94841e+08	2.42834e+11	4.94518e+10	6.23472e+09	1.86365e+08	4.28663e+10	3.4745e+10	8.74535e+10	1.20657e+11	AREA / mg protein	58_Old_10_Cre_neg	Maarouf	M musculus	Dorsal lateral Cx	Cre_neg	f	22		190702	tissue Lyser
62_Old_14_Cre_neg_f	Maarouf	M musculus	Dorsal lateral Cx	Cre_neg	f	22		190702	tissue Lyser	40:40:20	0.795	mg protein		62_Old_14_Cre_neg_f	4.96496e+11	1.36611e+11	5.5068e+10	7.32915e+11	6.56194e+08	4.99443e+12	4.6135e+12	4.61213e+12	6.73926e+10	1.39325e+11	9.19511e+10	1.65281e+11	5.41385e+11	3.63847e+10	9.91753e+10	3.80313e+08	3.89182e+11	7.03678e+10	9.93837e+09	1.76033e+08	7.3645e+10	5.12687e+10	1.24874e+11	2.0473e+11	AREA / mg protein	62_Old_14_Cre_neg	Maarouf	M musculus	Dorsal lateral Cx	Cre_neg	f	22		190702	tissue Lyser
66_Old_18_Cre_neg_f	Maarouf	M musculus	Dorsal lateral Cx	Cre_neg	f	22		190702	tissue Lyser	40:40:20	0.826	mg protein		66_Old_18_Cre_neg_f	5.71791e+11	1.69395e+11	6.03858e+10	8.28906e+11	1.42022e+09	5.41374e+12	5.48527e+12	4.67741e+12	6.85701e+10	1.63055e+11	9.52735e+10	1.70906e+11	5.77721e+11	4.15749e+10	1.12647e+11	7.91735e+08	4.21429e+11	7.84913e+10	4.98764e+09	5.62659e+08	8.05781e+10	6.22515e+10	1.05394e+11	2.20587e+11	AREA / mg protein	66_Old_18_Cre_neg	Maarouf	M musculus	Dorsal lateral Cx	Cre_neg	f	22		190702	tissue Lyser
06_Y_6_Cre_pos_f	Maarouf	M musculus	Dorsal lateral Cx	Cre_pos	f	5		190702	tissue Lyser	40:40:20	0.706	mg protein		06_Y_6_Cre_pos_f	3.89491e+11	1.897e+11	5.85787e+10	5.16887e+11	7.34346e+08	4.67686e+12	4.75057e+12	3.35082e+12	7.05522e+10	1.71374e+11	7.7032e+10	1.39516e+11	6.63294e+11	3.92385e+10	9.64374e+10	9.09163e+08	3.6763e+11	6.60928e+10	1.39924e+10	8.10271e+08	6.32345e+10	4.39524e+10	1.47228e+11	1.83077e+11	AREA / mg protein	06_Y_6_Cre_pos	Maarouf	M musculus	Dorsal lateral Cx	Cre_pos	f	5		190702	tissue Lyser
14_Y_14_Cre_pos_f	Maarouf	M musculus	Dorsal lateral Cx	Cre_pos	f	5		190702	tissue Lyser	40:40:20	0.746	mg protein		14_Y_14_Cre_pos_f	2.82777e+11	1.53525e+11	5.78399e+10	5.30534e+11	1.39154e+08	4.20131e+12	4.6417e+12	3.12396e+12	5.61708e+10	1.53698e+11	6.45112e+10	1.17992e+11	5.25078e+11	4.41318e+10	7.7797e+10	1.26476e+09	3.03682e+11	7.00779e+10	9.57302e+09	3.73856e+08	5.63452e+10	3.36802e+10	1.42747e+11	1.51956e+11	AREA / mg protein	14_Y_14_Cre_pos	Maarouf	M musculus	Dorsal lateral Cx	Cre_pos	f	5		190702	tissue Lyser
15_Y_15_Cre_pos_f	Maarouf	M musculus	Dorsal lateral Cx	Cre_pos	f	5		190702	tissue Lyser	40:40:20	0.743	mg protein		15_Y_15_Cre_pos_f	2.89398e+11	5.07985e+10	5.54606e+10	5.17907e+11	4.6102e+08	3.99196e+12	4.04459e+12	2.90156e+12	4.54236e+10	1.24985e+11	6.65618e+10	1.06131e+11	4.45892e+11	2.28123e+10	4.87941e+10	1.04341e+09	2.5711e+11	5.73197e+10	1.02107e+10	1.02552e+08	5.18926e+10	2.61036e+10	8.50241e+10	1.52969e+11	AREA / mg protein	15_Y_15_Cre_pos	Maarouf	M musculus	Dorsal lateral Cx	Cre_pos	f	5		190702	tissue Lyser
21_Y_21_Cre_pos_f	Maarouf	M musculus	Dorsal lateral Cx	Cre_pos	f	5		190702	tissue Lyser	40:40:20	0.722	mg protein		21_Y_21_Cre_pos_f	7.9239e+10	1.27004e+10	4.4394e+10	5.01167e+11	1.2545e+09	4.47788e+12	4.748e+12	3.24448e+12	3.65516e+10	1.2108e+11	4.0907e+10	4.82043e+10	2.34185e+11	1.072e+10	2.09096e+10	7.48327e+08	1.4788e+11	4.57108e+10	8.27141e+09	2.68905e+08	4.85624e+10	1.09742e+10	4.87392e+10	9.53692e+10	AREA / mg protein	21_Y_21_Cre_pos	Maarouf	M musculus	Dorsal lateral Cx	Cre_pos	f	5		190702	tissue Lyser
23_Y_23_Cre_pos_f	Maarouf	M musculus	Dorsal lateral Cx	Cre_pos	f	5		190702	tissue Lyser	40:40:20	0.73	mg protein		23_Y_23_Cre_pos_f	3.23896e+11	8.23604e+10	6.13727e+10	6.82315e+11	9.87836e+08	4.99045e+12	4.92689e+12	3.62318e+12	6.56752e+10	1.56721e+11	4.57655e+10	7.51783e+10	5.28054e+11	2.37324e+10	4.17597e+10	9.45865e+08	2.55078e+11	6.34084e+10	1.09339e+10	3.7407e+08	6.37811e+10	2.50725e+10	9.71763e+10	1.58638e+11	AREA / mg protein	23_Y_23_Cre_pos	Maarouf	M musculus	Dorsal lateral Cx	Cre_pos	f	5		190702	tissue Lyser
24_Y_24_Cre_pos_f	Maarouf	M musculus	Dorsal lateral Cx	Cre_pos	f	5		190702	tissue Lyser	40:40:20	0.705	mg protein		24_Y_24_Cre_pos_f	7.04852e+10	5247640000	3.01982e+10	4.12193e+11	9.47525e+08	4.30378e+12	4.11082e+12	2.76134e+12	2.83702e+10	5.99729e+10	5.99502e+09	5.50077e+09	8.03864e+10	2.88471e+09	4.17768e+09	2.95006e+09	7.53463e+10	4.07572e+10	7.54309e+09	1.9954e+08	2.98291e+10	6.00225e+09	2.49562e+10	9.60355e+10	AREA / mg protein	24_Y_24_Cre_pos	Maarouf	M musculus	Dorsal lateral Cx	Cre_pos	f	5		190702	tissue Lyser
54_Old_6_Cre_pos_f	Maarouf	M musculus	Dorsal lateral Cx	Cre_pos	f	22		190702	tissue Lyser	40:40:20	0.878	mg protein		54_Old_6_Cre_pos_f	3.59446e+11	1.02791e+11	4.43855e+10	6.84538e+11	8.26915e+08	4.2627e+12	4.47821e+12	4.04709e+12	6.27165e+10	1.36099e+11	8.54201e+10	1.45357e+11	4.75295e+11	4.71453e+10	1.07346e+11	4.39513e+08	3.39861e+11	6.32566e+10	1.00194e+10	5.54038e+08	6.79334e+10	4.63107e+10	1.59765e+11	1.7241e+11	AREA / mg protein	54_Old_6_Cre_pos	Maarouf	M musculus	Dorsal lateral Cx	Cre_pos	f	22		190702	tissue Lyser
59_Old_11_Cre_pos_f	Maarouf	M musculus	Dorsal lateral Cx	Cre_pos	f	22		190702	tissue Lyser	40:40:20	0.731	mg protein		59_Old_11_Cre_pos_f	2.32927e+11	4.06238e+10	3.93265e+10	5.45017e+11	8.01825e+08	3.88262e+12	3.83321e+12	3.47498e+12	4.2876e+10	1.39314e+11	5.20527e+10	8.1052e+10	3.25737e+11	2.48985e+10	6.10609e+10	4.47312e+08	2.28427e+11	4.77632e+10	7.97601e+09	7.61902e+08	4.68438e+10	4.29486e+10	1.26216e+11	1.36282e+11	AREA / mg protein	59_Old_11_Cre_pos	Maarouf	M musculus	Dorsal lateral Cx	Cre_pos	f	22		190702	tissue Lyser
64_Old_16_Cre_pos_f	Maarouf	M musculus	Dorsal lateral Cx	Cre_pos	f	22		190702	tissue Lyser	40:40:20	0.708	mg protein		64_Old_16_Cre_pos_f	2.54804e+11	7.18953e+10	3.71441e+10	6.41553e+11	1.02002e+09	4.18343e+12	4.59814e+12	4.21133e+12	5.45577e+10	1.38846e+11	4.80774e+10	8.29651e+10	3.87623e+11	2.55082e+10	6.4789e+10	9.04781e+08	2.44373e+11	5.76772e+10	7.07087e+09	2.55652e+08	5.68383e+10	3.18153e+10	9.28163e+10	1.35074e+11	AREA / mg protein	64_Old_16_Cre_pos	Maarouf	M musculus	Dorsal lateral Cx	Cre_pos	f	22		190702	tissue Lyser
68_Old_20_Cre_pos_f	Maarouf	M musculus	Dorsal lateral Cx	Cre_pos	f	22		190702	tissue Lyser	40:40:20	0.799	mg protein		68_Old_20_Cre_pos_f	3.77725e+11	4.57439e+10	5.08652e+10	7.21503e+11	1.82112e+09	5167934159199	4.94047e+12	4.25051e+12	6.3507e+10	1.48736e+11	6.68156e+10	1.09436e+11	4.24751e+11	2.64997e+10	6.51585e+10	7.67217e+08	3.08162e+11	6.7544e+10	9.78333e+09	3.64203e+08	7.04339e+10	3.60117e+10	1.08454e+11	1.68912e+11	AREA / mg protein	68_Old_20_Cre_pos	Maarouf	M musculus	Dorsal lateral Cx	Cre_pos	f	22		190702	tissue Lyser
69_Old_21_Cre_pos_f	Maarouf	M musculus	Dorsal lateral Cx	Cre_pos	f	22		190702	tissue Lyser	40:40:20	0.808	mg protein		69_Old_21_Cre_pos_f	2.41344e+11	2.66652e+10	3.36444e+10	6.47527e+11	2.37986e+09	4.63281e+12	4.28234e+12	3.96902e+12	5.5862e+10	1.05581e+11	5.60999e+09	9.79982e+09	2.74198e+11	8.6509e+09	1.94829e+10	1.33654e+09	8.53922e+10	4.62286e+10	8.03204e+09	2.55606e+08	6.30904e+10	2.39921e+10	4.89064e+10	3.62663e+10	AREA / mg protein	69_Old_21_Cre_pos	Maarouf	M musculus	Dorsal lateral Cx	Cre_pos	f	22		190702	tissue Lyser
	Young female log2 FC	Young -log10 Pvalue	Old log2 FC	Old -log10 Pvalue
Serine	-0,0013178024298824	0.0021538	0,0112648490549037	0.0169792
Glucose-6-P	-0,28037018536635	0.243101	0,0580739789953505	0.0366621
Pyruvic acid	-0,221072385919295	0.18103	-0,0369362415551022	0.049688
Histidine	-0,0943589341701418	0.150509	0,0253480636193439	0.0620659
Tyrosine	0,0325547437615606	0.0299195	0,0559682542893594	0.0674376
AMP	-0,100565855401261	0.103782	0,0548035170429258	0.0893496
GABA (gamma-Aminobutyric acid)	0,0477003242064918	0.289484	0,0394546478636736	0.10182
Glycine	-0,00370174928702045	0.00494401	0,0526371790775696	0.108616
Lactic acid	-0,115078973994074	0.224338	0,0365615503153133	0.113574
Methionine	-0,230356371344549	0.206224	-0,134637166455167	0.130061
Threonine	-0,109296856960001	0.227407	0,0769415688750657	0.134037
Glutamic Acid	0,102405598341637	0.353683	0,0493877016334258	0.14383
Glutamine	-0,033314310939419	0.084779	0,0510748706332572	0.150919
Aspartic Acid	0,173842753944085	0.441198	0,0704055665728774	0.160655
Malic acid	-0,034617763533044	0.0633502	0,0614136847641535	0.181348
Asparagine	0,0447113703813657	0.0844307	-0,118772436574152	0.225542
Tryptophane	-0,332221032467748	0.356659	-0,185525907407574	0.241966
alpha-ketoglutaric acid	-0,287016255201284	0.332119	0,134989199003753	0.263129
Valine	-0,0205676180295395	0.0283407	-0,238295709652448	0.279864
Fumaric Acid	0,00449259285425658	0.00632397	0,210034849902548	0.287299
Lysine	-0,107240933299166	0.109724	-0,166233725384118	0.295332
Synephrine	-1,7304019401908	0.476153	0,390509566420014	0.32986
Succinic acid	-0,0426432303419088	0.125952	-0,0728218567369812	0.330149
Alanine	0,0163679229256649	0.0144234	-0,28800629463501	0.34271
Phenylethylamine	-0,734427955755924	0.511624	0,352784717106412	0.344014
Phenylalanine	-0,119751207565397	0.0915954	-0,301688156409347	0.345001
Isoleucine	-0,126582812980569	0.118772	-0,355113304310606	0.358867
ADP	0,00521366059253667	0.0100205	0,149669328977303	0.409961
Proline	-0,076227176646372	0.0811649	-0,310839543340835	0.412263
Fructose-6-P	-0,379180983273181	0.272258	-0,349843560912549	0.426293
Leucine	-0,110948646221382	0.0924458	-0,475383104728242	0.514443
Fructose-1,6-BP	-0,180202605366696	0.173094	-0,396553114067793	0.53916
Arginine	0,075533115082647	0.0420696	-0,699192708601041	0.599727
ATP	0,111474808705394	0.180856	0,281617553870462	0.607828
3-Phosphoglceric acid	-0,0462585233174595	0.0763799	-0,451391594664299	0.610672
Citric acid	-0,129840997092353	0.582408	0,170135401801108	0.665364
Aconitic acid	-0,159947679422384	0.470928	0,368125349483274	0.803088
Cysteine	0,364036380650433	0.348227	0,931498935372259	0.96
Serotonin (5-Hydroxytryptamine)	-0,12982882902028	0.221026	0,405047779811842	0.968923
Phosphoenolpyruvate	-0,238340129058483	0.321127	-0,641650841498803	1.02551
Isocitric acid	-0,055371793130068	0.162513	0,241405739893885	1.03755
[truncated: 23 more columns]
