# Supplementary material for: Reduced insulin signaling in neurons induces sex-specific health benefits
Source: Sci Adv. 2023 Feb 22;9(8):eade8137. doi: 10.1126/sciadv.ade8137 (PMC9946356; doi:10.1126/sciadv.ade8137)
Supplement: Supplementary file 2 — Tables S1 to S4 [file sciadv.ade8137_tables_s1_to_s4.zip › sciadv.ade8137_table_s3.xlsx]

## Sheet: Primers and antibodies
Supplementary Table 3
Genotyping
Primers for	Forward sequecne	Reverse Sequence
PCR LoxP floxed Irs1	5´- TCC TCC CAA CCC CTA ATG C -3´		Band at 423	Floxed Irs1
	5´- GTG TCA CCT CCT CTC GAA AGC -3´		Band at 345	Germline deleted (whole body KO)
	5´- AGC TCG GGT CTA AGT CAC TGC -3´		Band at 266	Wild type
PCR Irs1 wild type	5´-GCC AGG CAC CAG CAT CTT CG-3´	5´-TGG CCG CTC CCG AAT TCA AT-3´	Band at 360 bp
PCR Irs1 knockout	5´-GCT ACC CGT GAT ATT GCT GAA GAG-3´	5´-TGG CCG CTC CCG AAT TCA AT-3´	Band at 680 bp
PCR - Cre	5´- CCC AAG AAG AAG AGG AAG GTG TCC -3	5´- CCC AGA AAT GCC AGA TTA CG-3´	Band at 506 bp	Fat and Neuron specific Cre lines
PCR - Cre	5´- CAC GAC CAA GTG ACA GCA AT -3´	5´- AGA GAC GGA AAT CCA TCG CT -3´	Band at 371 bp	Liver, Muscle and gut specific Cre lines
Q-RT-PCR
Name	Type	Sequence
ATF4_For	Sybr	CAAGGAGGATGCCTTTTC
ATF4_Rev	Sybr	GTCATCCATTCGAAACAGAG
ATF5_For	Sybr	AATTTTTAAGGGAAGAGCGG
ATF5_Rev	Sybr	TGGAGGACCTCATCTTATTC
B2M_For	Sybr	TTCTGGTGCTTGTCTCACTGA
B2M_Rev	Sybr	CAGTATGTTCGGCTTCCCATTC
CHOP_For	Sybr	CGGAACCTGAGGAGAGAGTG
CHOP_Rev	Sybr	CGTTTCCTGGGGATGAGATA
Name	Type	Reference (Thermofisher)
Irs1	Taqman	Mm01278327_m1
Irs2	Taqman	Mm03038438_m1
B2M	Taqman	Mm00437762_m1
FGF21	Taqman	Mm00840165_g1
Name	Size	Dilution	Target	Company	Reference
FGF-21 Antibody	26 kDa	1:500 and 1:1000	Mouse	R&D Systems	AF3057	https://www.rndsystems.com/products/mouse-fgf-21-antibody_af3057?gclsrc=ds
Vinculin	124 kDa	1:10000	Rabbit	Abcam	ab129002	https://www.abcam.com/vinculin-antibody-epr8185-ab129002.html
Phospho-eIF2α (Ser51)	38 kDa	1:1000	Rabbit	Cell Signaling	9721	https://www.cellsignal.de/products/primary-antibodies/phospho-eif2a-ser51-antibody/9721
eIF2α	38 kDa	1:1000	Rabbit	Cell Signaling	9722	https://www.cellsignal.de/products/primary-antibodies/eif2a-antibody/9722

## Sheet: Raw immune blots
Supplementary Figure 13 - Old Irs1KO cortex
Red insert was the part of the blot used for the
		1	2	3	4	5	6	7	8	9	10	11	12	13	14	15	16	17	18	19	20	21	22	23	24	25	26					1	2	3	4	5	6	7	8	9	10	11	12	13	14	15	16	17	18
	Mouse	6 ul + 26616	O465	O478	O452	O526	O556	O489	O474	O528	O569	O581	O524	O568	6 ul + 26619	O685	O683	O536	O584	O692	O684	O547	O592	O563	O716	Mouse	O682				Mouse	6 ul + 26616	O465	O478	O452	O526	O556	O489	O474	O528	O569	O581	O524	O568	6 ul + 26619	O685	O683	O536	O584
	Irs1		+/+	-/-	+/+	-/-	+/+	-/-	+/+	-/-	+/+	-/-	+/+	-/-		+/+	-/-	+/+	-/-	+/+	-/-	+/+	-/-	+/+	-/-	CLPPKO	-/-				Irs1		+/+	-/-	+/+	-/-	+/+	-/-	+/+	-/-	+/+	-/-	+/+	-/-		+/+	-/-	+/+	-/-
	Sex		m	m	f	f	m	m	f	f	m	m	f	f		m	m	f	f	m	m	f	f	m	m	m	f				Sex		m	m	f	f	m	m	f	f	m	m	f	f		m	m	f	f
			201210 Vinculin_1s 1m30s ECLP blot1																														201210 Vinculin_1s 1m30s ECLP blot2
			Lane 1	Lane 2	Lane 3	Lane 4	Lane 5	Lane 6	Lane 7	Lane 8	Lane 9	Lane 10	Lane 11	Lane 12		Lane 13	Lane 14	Lane 15	Lane 16	Lane 17	Lane 18	Lane 19	Lane 20	Lane 21	Lane 22	Lane 23	Lane 24						Lane 1	Lane 2	Lane 3	Lane 4	Lane 5	Lane 6	Lane 7	Lane 8	Lane 9	Lane 10	Lane 11	Lane 12		Lane 13	Lane 14	Lane 15	Lane 16
			Volume (Int)	Volume (Int)	Volume (Int)	Volume (Int)	Volume (Int)	Volume (Int)	Volume (Int)	Volume (Int)	Volume (Int)	Volume (Int)	Volume (Int)	Volume (Int)		Volume (Int)	Volume (Int)	Volume (Int)	Volume (Int)	Volume (Int)	Volume (Int)	Volume (Int)	Volume (Int)	Volume (Int)	Volume (Int)	Volume (Int)	Volume (Int)						Volume (Int)	Volume (Int)	Volume (Int)	Volume (Int)	Volume (Int)	Volume (Int)	Volume (Int)	Volume (Int)	Volume (Int)	Volume (Int)	Volume (Int)	Volume (Int)		Volume (Int)	Volume (Int)	Volume (Int)	Volume (Int)
			3732350	3804150	3964100	3738000	4348500	3752125	3505800	3847050	4477450	4042550	4231525	4165075		3998250	3623975	3817275	3451175	4144700	3645500	3566650	3545750	3387800	3964500	4563775	4014100						3593625	4725975	4409200	3993850	4029625	3943550	4306700	5241225	4569650	4234075	4009750	4256600		4538975	4066625	3881175	4295775
																																	201210 Eif2a_1.2s 1m30s ECLP blot2
																																	Lane 1	Lane 2	Lane 3	Lane 4	Lane 5	Lane 6	Lane 7	Lane 8	Lane 9	Lane 10	Lane 11	Lane 12		Lane 13	Lane 14	Lane 15	Lane 16
			201210 pEif2a_250s 1m ECLP blot1																														Volume (Int)	Volume (Int)	Volume (Int)	Volume (Int)	Volume (Int)	Volume (Int)	Volume (Int)	Volume (Int)	Volume (Int)	Volume (Int)	Volume (Int)	Volume (Int)		Volume (Int)	Volume (Int)	Volume (Int)	Volume (Int)
			Lane 1	Lane 2	Lane 3	Lane 4	Lane 5	Lane 6	Lane 7	Lane 8	Lane 9	Lane 10	Lane 11	Lane 12		Lane 13	Lane 14	Lane 15	Lane 16	Lane 17	Lane 18	Lane 19	Lane 20	Lane 21	Lane 22	Lane 23	Lane 24						12318690	11167350	11077350	11969900	13313150	12849175	12927850	11577924	8650395	12216625	12741200	12799640		12808320	13745425	15013125	13630000
			Volume (Int)	Volume (Int)	Volume (Int)	Volume (Int)	Volume (Int)	Volume (Int)	Volume (Int)	Volume (Int)	Volume (Int)	Volume (Int)	Volume (Int)	Volume (Int)		Volume (Int)	Volume (Int)	Volume (Int)	Volume (Int)	Volume (Int)	Volume (Int)	Volume (Int)	Volume (Int)	Volume (Int)	Volume (Int)	Volume (Int)	Volume (Int)
			2395725	2274050	2005300	2094975	2963150	2587275	2470500	2487000	1734025	3198125	1832975	1723550		2171975	2598125	3777700	3441750	2638000	3396500	3414325	3293700	4557150	2017775	7934100	2935828
Supplementary Figure 17 - Old Irs1KO liver
Red insert was the part of the blot used for the
		1	2	3	4	5	6	7	8	9	10	11	12	13	14	15	16	17	18	19	20	21	22	23	24	25	26					1	2	3	4	5	6	7	8	9	10	11	12	13	14	15	16	17	18
	Mouse	6 ul + 26616	O465	O478	O452	O526	O556	O489	O474	O528	O563	O581	O524	O568	6 ul + 26619	O569	O683	O536	O584	O685	O684	O547	O592	O692	O716	O587	O682				Mouse	6 ul + 26616	O465	O478	O452	O526	O556	O489	O474	O528	O563	O581	O524	O568	6 ul + 26619	O569	O683	O536	O584
	Irs1		+/+	-/-	+/+	-/-	+/+	-/-	+/+	-/-	+/+	-/-	+/+	-/-		+/+	-/-	+/+	-/-	+/+	-/-	+/+	-/-	+/+	-/-	+/+	-/-				Irs1		+/+	-/-	+/+	-/-	+/+	-/-	+/+	-/-	+/+	-/-	+/+	-/-		+/+	-/-	+/+	-/-
	Sex		m	m	f	f	m	m	f	f	m	m	f	f		m	m	f	f	m	m	f	f	m	m	f	f				Sex		m	m	f	f	m	m	f	f	m	m	f	f		m	m	f	f
			210302 Vinculin 0.5 sec 20 sec ECL_Blot1																														210302 Vinculin 0.5 sec 20 sec ECL_Blot2
			Lane 1	Lane 2	Lane 3	Lane 4	Lane 5	Lane 6	Lane 7	Lane 8	Lane 9	Lane 10	Lane 11	Lane 12		Lane 13	Lane 14	Lane 15	Lane 16	Lane 17	Lane 18	Lane 19	Lane 20	Lane 21	Lane 22	Lane 23	Lane 24						Lane 1	Lane 2	Lane 3	Lane 4	Lane 5	Lane 6	Lane 7	Lane 8	Lane 9	Lane 10	Lane 11	Lane 12		Lane 13	Lane 14	Lane 15	Lane 16
			Volume (Int)	Volume (Int)	Volume (Int)	Volume (Int)	Volume (Int)	Volume (Int)	Volume (Int)	Volume (Int)	Volume (Int)	Volume (Int)	Volume (Int)	Volume (Int)		Volume (Int)	Volume (Int)	Volume (Int)	Volume (Int)	Volume (Int)	Volume (Int)	Volume (Int)	Volume (Int)	Volume (Int)	Volume (Int)	Volume (Int)	Volume (Int)						Volume (Int)	Volume (Int)	Volume (Int)	Volume (Int)	Volume (Int)	Volume (Int)	Volume (Int)	Volume (Int)	Volume (Int)	Volume (Int)	Volume (Int)	Volume (Int)		Volume (Int)	Volume (Int)	Volume (Int)	Volume (Int)
			1218275	1338400	1462125	1354500	1944825	1610025	1733550	1694350	1655950	1600750	1551000	1400175		1673800	1547450	1747550	1644650	1720775	1644375	1620825	1470600	1885250	1581250	1571550	1438875						3240350	3084025	3199000	2816250	3873025	3216475	3378200	3384025	3356600	2940125	3030025	2882625		3434375	2939425	3236900	3053850
			210519 Eif2a 1 sec 1 min ECL blot1_weak ECL																														210519 PEif2a 60 sec 1 min ECL blot2_weak ECL
			Lane 1	Lane 2	Lane 3	Lane 4	Lane 5	Lane 6	Lane 7	Lane 8	Lane 9	Lane 10	Lane 11	Lane 12		Lane 13	Lane 14	Lane 15	Lane 16	Lane 17	Lane 18	Lane 19	Lane 20	Lane 21	Lane 22	Lane 23	Lane 24						Lane 1	Lane 2	Lane 3	Lane 4	Lane 5	Lane 6	Lane 7	Lane 8	Lane 9	Lane 10	Lane 11	Lane 12		Lane 13	Lane 14	Lane 15	Lane 16
			Volume (Int)	Volume (Int)	Volume (Int)	Volume (Int)	Volume (Int)	Volume (Int)	Volume (Int)	Volume (Int)	Volume (Int)	Volume (Int)	Volume (Int)	Volume (Int)		Volume (Int)	Volume (Int)	Volume (Int)	Volume (Int)	Volume (Int)	Volume (Int)	Volume (Int)	Volume (Int)	Volume (Int)	Volume (Int)	Volume (Int)	Volume (Int)						Volume (Int)	Volume (Int)	Volume (Int)	Volume (Int)	Volume (Int)	Volume (Int)	Volume (Int)	Volume (Int)	Volume (Int)	Volume (Int)	Volume (Int)	Volume (Int)		Volume (Int)	Volume (Int)	Volume (Int)	Volume (Int)
			6602232	6320784	5846832	6094008	6540576	5564689	6053472	6182472	5970552	6029640	6219528	5770440		5389704	5889288	6404736	6093624	6192384	5963736	6223776	6004800	6524424	5821032	6698424	7952025						3156528	1035120	478872	933984	825864	498048	387528	833664	3118992	1124280	1611624	593328		3094056	1026744	521904	1125144
[truncated: 8 more columns]
