# Supplementary material for: Reduced insulin signaling in neurons induces sex-specific health benefits
Source: Sci Adv. 2023 Feb 22;9(8):eade8137. doi: 10.1126/sciadv.ade8137 (PMC9946356; doi:10.1126/sciadv.ade8137)
Supplement: Supplementary file 2 — Tables S1 to S4 [file sciadv.ade8137_tables_s1_to_s4.zip › sciadv.ade8137_table_s4.xlsx]

## Sheet: Male Irs1KO
Mouse ID	Days	Wild type	Irs1KO
0
1	270	1
2	491	1
3	492	1
4	524	1
5	553	1
6	569	1
7	588	1
8	642	1
9	646	1
10	653	1
11	662	1
12	667	1
13	672	1
14	679	1
15	683	1
16	685	1
17	708	1
18	719	1
19	732	1
20	734	1
21	745	1
22	765	1
23	772	1
24	773	1
25	776	1
26	795	1
27	803	1
28	813	1
29	814	1
30	816	1
31	819	1
32	827	1
33	834	1
34	865	1
35	865	1
36	874	1
37	896	1
38	898	1
39	903	1
40	907	1
41	909	1
42	922	1
43	927	1
44	940	1
45	952	1
46	968	1
47	986	1
48	992	1
49	1003	1
50	1004	1
0
1	275		1
2	385		1
3	547		1
4	575		1
5	608		1
6	610		1
7	643		1
8	680		1
9	753		1
10	763		1
11	766		1
12	780		1
13	789		1
14	791		1
15	795		1
16	800		1
17	806		1
18	810		1
19	819		1
20	820		1
21	823		1
22	832		1
23	834		1
24	838		1
25	838		1
26	848		1
27	868		1
28	871		1
29	875		1
30	899		1
31	905		1
32	912		1
33	915		1
34	924		1
35	928		1
36	931		1
37	943		1
38	965		1
39	982		1
40	982		1
41	1008		1
42	1029		1
43	1029		1
44	1062		1
45	1072		1
46	1073		1
47	1098		1
48	1099		1
49	1260		1
50	1328		1

## Sheet: Female Irs1KO
Mouse ID	Days	Wild type	Irs1KO
0
1	451	1
2	594	1
3	604	1
4	610	1
5	625	1
6	629	1
7	652	1
8	653	1
9	656	1
10	673	1
11	705	1
12	714	1
13	716	1
14	720	1
15	734	1
16	749	1
17	769	1
18	770	1
19	803	1
20	804	1
21	819	1
22	819	1
23	826	1
24	826	1
25	831	1
26	845	1
27	846	1
28	863	1
29	869	1
30	870	1
31	882	1
32	883	1
33	883	1
34	887	1
35	903	1
36	909	1
37	931	1
38	942	1
39	942	1
40	954	1
41	958	1
42	969	1
43	988	1
44	989	1
45	989	1
46	1009	1
47	1009	1
48	1010	1
49	1106	1
50	1159	1
0
1	464		1
2	492		1
3	577		1
4	605		1
5	667		1
6	691		1
7	726		1
8	730		1
9	771		1
10	777		1
11	780		1
12	781		1
13	792		1
14	806		1
15	823		1
16	834		1
17	853		1
18	876		1
19	893		1
20	904		1
21	906		1
22	907		1
23	909		1
24	915		1
25	920		1
26	935		1
27	943		1
28	943		1
29	944		1
30	958		1
31	959		1
32	970		1
33	978		1
34	987		1
35	1000		1
36	1007		1
37	1028		1
38	1029		1
39	1029		1
40	1031		1
41	1043		1
42	1049		1
43	1063		1
44	1069		1
45	1092		1
46	1093		1
47	1127		1
48	1147		1
49	1158		1
50	1211		1

## Sheet: Male lKO
Mouse ID	Days	Cntrl	lKO	Cre line
1	525	1
2	550	1
3	561	1
4	581	1
5	613	1
6	641	1
7	643	1
8	651	1
9	660	1
10	661	1
11	665	1
12	673	1
13	683	1
14	684	1
15	689	1
16	705	1
17	716	1
18	727	1
19	732	1
20	736	1
21	737	1
22	743	1
23	743	1
24	750	1
25	752	1
26	762	1
27	764	1
28	766	1
29	766	1
30	770	1
31	785	1
32	796	1
33	809	1
34	843	1
35	855	1
36	863	1
37	878	1
38	883	1
39	891	1
40	895	1
41	924	1
42	925	1
43	926	1
44	938	1
45	940	1
46	949	1
47	949	1
48	953	1
49	1004	1
50	1023	1
1	37		1
2	296		1
3	329		1
4	329		1
5	331		1
6	340		1
7	348		1
8	350		1
9	394		1
10	394		1
11	523		1
12	540		1
13	542		1
14	568		1
15	643		1
16	659		1
17	662		1
18	671		1
19	675		1
20	676		1
21	680		1
22	683		1
23	706		1
24	724		1
25	736		1
26	743		1
27	744		1
28	746		1
29	754		1
30	775		1
31	785		1
32	796		1
33	819		1
34	823		1
35	823		1
36	823		1
37	826		1
38	827		1
39	881		1
40	882		1
41	886		1
42	886		1
43	894		1
44	895		1
45	902		1
46	902		1
47	924		1
48	928		1
49	944		1
50	987		1
1	52			1
2	401			1
3	511			1
4	538			1
5	548			1
6	562			1
7	598			1
8	611			1
9	626			1
10	634			1
11	667			1
12	672			1
13	685			1
14	700			1
15	707			1
16	716			1
17	719			1
18	723			1
19	723			1
20	724			1
21	761			1
22	771			1
23	784			1
24	788			1
25	802			1
26	819			1
27	839			1
28	842			1
29	858			1
30	859			1
31	864			1
32	865			1
33	882			1
34	895			1
35	912			1
36	927			1
37	928			1
38	928			1
39	930			1
40	951			1
41	951			1
42	952			1
43	975			1
44	976			1
45	983			1
46	986			1
47	995			1
48	1035			1
49	1043			1
50	1099			1

## Sheet: Female lKO
Mouse ID	Days	Cntrl	lKO	Cre line
1	161	1
2	199	1
3	216	1
4	223	1
5	268	1
6	277	1
7	331	1
8	349	1
9	450	1
10	480	1
11	502	1
12	530	1
13	578	1
14	584	1
15	592	1
16	607	1
17	622	1
18	627	1
19	640	1
20	645	1
21	647	1
22	660	1
23	666	1
24	675	1
25	676	1
26	680	1
27	682	0
28	682	0
29	682	0
30	688	0
31	689	1
32	691	1
33	698	1
34	710	1
35	716	1
36	737	1
37	741	1
38	820	1
39	826	1
40	854	1
41	877	1
42	883	1
43	884	1
44	891	1
45	898	1
46	902	1
47	902	1
48	910	1
49	912	1
50	925	1
51	937	1
1	64		1
2	197		1
3	217		1
4	331		1
5	446		1
6	450		1
7	471		1
8	475		1
9	484		1
10	532		1
11	540		1
12	540		1
13	540		1
14	561		1
15	586		1
16	596		1
17	608		1
18	613		1
19	617		1
20	631		1
21	638		1
22	644		1
23	660		1
24	661		1
25	663		1
26	664		1
27	668		1
28	669		1
29	673		1
30	688		0
31	707		1
32	711		1
33	712		1
34	757		1
35	785		1
36	790		1
37	812		1
38	816		1
39	821		1
40	834		1
41	868		1
42	877		1
43	877		1
44	922		1
45	940		1
46	946		1
47	1015		1
48	1063		1
49	1073		1
1	505			1
2	526			1
3	575			1
4	585			1
5	611			1
6	636			1
7	639			1
8	653			1
9	653			1
10	663			1
11	667			1
12	669			1
13	682			1
14	693			1
15	693			1
16	706			1
17	707			1
18	722			1
19	723			1
20	726			1
21	727			1
22	744			1
23	745			1
24	755			1
25	756			1
26	757			1
27	797			1
28	804			1
29	805			1
30	818			1
31	823			1
32	823			1
33	847			1
34	849			1
35	853			1
36	864			1
37	870			1
38	886			1
39	887			1
40	887			1
41	901			1
42	902			1
43	919			1
44	923			1
45	939			1
46	976			1
47	980			1
48	995			1
49	1000			1
50	1028			1

## Sheet: Male mKO
Mouse ID	Days	Cntrl	mKO	Cre line
1	178	1
2	327	1
3	490	1
4	511	1
5	565	1
6	583	1
7	611	1
8	617	1
9	624	1
10	652	1
11	666	1
12	672	1
13	673	1
14	706	1
15	712	1
16	724	1
17	746	1
18	746	1
19	753	1
20	755	1
21	779	1
22	781	1
23	783	1
24	785	1
25	785	1
26	789	1
27	811	1
28	814	1
29	825	1
30	826	1
31	838	1
32	841	1
33	846	1
34	867	1
35	869	1
36	876	1
37	879	1
38	895	1
39	902	1
40	904	1
41	908	1
42	924	1
43	929	1
44	929	1
45	980	1
46	981	1
47	1022	1
48	1023	1
49	1044	1
50	1091	1
1	281		1
2	284		1
3	305		1
4	340		1
5	346		1
6	417		1
7	498		1
8	517		1
9	579		1
10	595		1
11	638		1
12	639		1
13	656		1
14	664		1
15	669		1
16	672		1
17	673		1
18	677		1
19	707		1
20	714		1
21	722		1
22	723		1
23	728		1
24	731		1
25	737		1
26	744		1
27	745		1
28	749		1
29	750		1
30	753		1
31	756		1
32	785		1
33	799		1
34	803		1
35	811		0
36	831		1
37	833		1
38	833		1
39	846		1
40	847		1
41	854		1
42	858		1
43	867		1
44	882		1
45	894		1
46	911		1
47	944		1
48	965		1
49	966		1
50	1044		1
1	226			1
2	253			1
3	264			1
4	278			1
5	488			1
6	496			1
7	574			1
8	581			1
9	584			1
10	592			1
11	606			1
12	611			1
13	613			1
14	632			1
15	643			1
16	648			1
17	652			1
18	693			1
19	700			1
20	711			1
21	712			1
22	713			1
23	726			1
24	726			1
25	740			1
26	741			1
27	752			1
28	764			1
29	764			1
30	784			1
31	787			1
32	790			1
33	791			1
34	794			1
35	799			1
36	812			1
37	812			1
38	836			1
39	839			1
40	842			1
41	845			1
42	847			1
43	854			1
44	875			1
45	881			1
46	897			1
47	943			1
48	976			1
49	1041			1
50	1079			1

## Sheet: Female mKO
Mouse ID	Days	Cntrl	mKO	Cre line
1	178	1
2	398	1
3	515	1
4	536	1
5	541	1
6	559	1
7	586	1
8	595	1
9	597	1
10	610	1
11	611	1
12	634	1
13	653	1
14	662	1
15	666	1
16	666	1
17	672	1
18	674	1
19	675	1
20	685	1
21	689	1
22	694	1
23	709	1
24	723	1
25	729	1
26	729	1
27	730	1
28	730	1
29	732	1
30	737	1
31	737	1
32	738	1
33	739	1
34	754	1
35	760	1
36	761	1
37	781	1
38	786	1
39	790	1
40	797	1
41	827	1
42	874	1
43	895	1
44	910	1
45	930	1
46	934	1
47	935	1
48	992	1
49	1002	1
50	1032	1
1	281		1
2	284		1
3	305		1
4	340		1
5	346		1
6	417		1
7	498		1
8	517		1
9	579		1
10	595		1
11	638		1
12	639		1
13	656		1
14	664		1
15	669		1
16	672		1
17	673		1
18	677		1
19	707		1
20	714		1
21	722		1
22	723		1
23	728		1
24	731		1
25	737		1
26	744		1
27	745		1
28	749		1
29	750		1
30	753		1
31	756		1
32	785		1
33	799		1
34	803		1
35	811		1
36	831		1
37	833		1
38	833		1
39	846		1
40	847		1
41	854		1
42	858		1
43	867		1
44	882		1
45	894		1
46	911		1
47	944		1
48	965		1
49	966		1
50	1043		1
1	83			1
2	89			1
3	282			1
4	474			1
5	511			1
6	545			1
7	550			1
8	583			1
9	583			1
10	595			1
11	599			1
12	609			1
13	615			1
14	622			1
15	635			1
16	636			1
17	641			1
18	663			1
19	683			1
20	691			1
21	697			1
22	706			1
23	707			1
24	711			1
25	730			1
26	750			1
27	765			1
28	775			1
29	779			1
30	789			1
31	790			1
32	791			1
33	810			1
34	814			1
35	817			1
36	833			1
37	845			1
38	848			1
39	850			1
40	858			1
41	859			1
42	871			1
43	872			1
44	891			1
45	946			1
46	947			1
47	967			1
48	1003			1
49	1013			1
50	1042			1

## Sheet: Male fKO
Mouse ID	Days	Cntrl	fKO	Cre line
1	366	1
2	394	1
3	401	1
4	490	1
5	505	1
6	506	1
7	507	1
8	554	1
9	582	1
10	582	1
11	595	1
12	597	1
13	598	1
14	632	1
15	638	1
16	647	1
17	656	1
18	657	1
19	665	1
20	668	1
21	689	1
22	697	1
23	712	1
24	721	1
25	727	1
26	737	1
27	766	1
28	767	1
29	768	1
30	774	1
31	804	1
32	807	1
33	826	1
34	835	1
35	838	1
36	849	1
37	850	1
38	863	1
39	863	1
40	874	1
41	891	1
42	902	1
43	913	1
44	917	1
45	919	1
46	931	1
47	933	1
48	947	1
49	948	1
50	962	1
1	506		1
2	509		1
3	561		1
4	590		1
5	595		1
6	614		1
7	625		1
8	634		1
9	646		1
10	648		1
11	656		1
12	657		1
13	660		1
14	662		1
15	664		1
16	665		1
17	682		1
18	687		1
19	698		1
20	701		1
21	719		1
22	722		1
23	724		1
24	729		1
25	739		1
26	739		1
27	740		1
28	761		1
29	765		1
30	766		1
31	768		1
32	777		1
33	778		1
34	778		1
35	780		1
36	783		1
37	805		1
38	871		1
39	874		1
40	875		1
41	876		1
42	900		1
43	916		1
44	946		1
45	959		1
46	989		1
47	992		1
48	994		1
49	1008		1
1	314			1
2	324			1
3	336			1
4	490			1
5	498			1
6	513			1
7	563			1
8	577			1
9	584			1
10	592			1
11	600			1
12	603			1
13	605			1
14	624			1
15	625			1
16	639			1
17	649			1
18	649			1
19	661			1
20	662			1
21	675			1
22	693			1
23	697			1
24	718			1
25	725			1
26	731			1
27	733			1
28	791			1
29	795			1
30	806			1
31	818			1
32	829			1
33	832			1
34	835			1
35	835			1
36	841			1
37	850			1
38	863			1
39	879			1
40	879			1
41	884			1
42	890			1
43	898			1
44	927			1
45	928			1
46	935			1
47	935			1
48	949			1
49	952			1
50	963			1

## Sheet: Female fKO
Mouse ID	Days	Cntrl	fKO	Cre line
1	302	1
2	493	1
3	505	1
4	509	1
5	551	1
6	553	1
7	568	1
8	587	1
9	590	1
10	595	1
11	598	1
12	617	1
13	618	1
14	621	1
15	623	1
16	636	1
17	661	1
18	672	1
19	673	1
20	687	1
21	709	1
22	712	1
23	719	1
24	737	1
25	775	1
26	781	1
27	782	1
28	796	1
29	802	1
30	811	1
31	812	1
32	818	1
33	826	1
34	827	1
35	847	1
36	850	1
37	850	1
38	860	1
39	868	1
40	877	1
41	902	1
42	904	1
43	918	1
44	925	1
45	931	1
46	945	1
47	949	1
48	955	1
49	960	1
50	996	1
1	263		1
2	395		1
3	492		1
4	505		1
5	525		1
6	535		1
7	541		1
8	561		1
9	562		1
10	563		1
11	582		1
12	582		1
13	590		1
14	590		1
15	598		1
16	601		1
17	603		1
18	605		1
19	614		1
20	615		1
21	638		1
22	638		1
23	638		1
24	646		1
25	647		1
26	647		1
27	651		1
28	661		1
29	674		1
30	684		1
31	701		1
32	711		1
33	761		1
34	765		1
35	782		1
36	782		1
37	785		1
38	805		1
39	805		1
40	808		1
41	835		1
42	840		1
43	842		1
44	843		1
45	855		1
46	861		1
47	870		1
48	878		1
49	916		1
50	1046		1
1	490			1
2	498			1
3	508			1
4	515			1
5	520			1
6	549			1
7	561			1
8	570			1
9	577			1
10	584			1
11	584			1
12	589			1
13	611			1
14	612			1
15	613			1
16	625			1
17	625			1
18	627			1
19	627			1
20	633			1
21	634			1
22	639			1
23	647			1
24	648			1
25	649			1
26	654			1
27	654			1
28	686			1
29	686			1
30	692			1
31	697			1
32	697			1
33	698			1
34	711			1
35	714			1
36	729			1
37	766			1
38	773			1
39	788			1
40	824			1
41	825			1
42	829			1
43	845			1
44	855			1
45	893			1
46	894			1
47	919			1
48	933			1
49	938			1
50	1015			1

## Sheet: Male nKO
Mouse ID	Days	Cntrl	nKO	Cre line
0
1	386	1
2	406	1
3	464	1
4	470	1
5	499	1
6	543	1
7	550	1
8	560	1
9	568	1
10	579	1
11	617	1
12	633	1
13	644	1
14	650	1
15	654	1
16	663	1
17	667	1
18	686	1
19	695	1
20	698	1
21	708	1
22	709	1
23	724	1
24	736	1
25	741	1
26	754	1
27	755	1
28	756	1
29	766	1
30	769	1
31	780	1
32	780	1
33	781	1
34	781	1
35	784	1
36	811	1
37	818	1
38	825	1
39	834	1
40	838	1
41	852	1
42	854	1
43	904	1
44	909	1
45	912	1
46	918	1
47	919	1
48	967	1
49	968	1
50	1010	1
0
1	314		1
2	363		1
3	462		1
4	552		1
5	605		1
6	624		1
7	637		1
8	638		1
9	652		1
10	658		1
11	663		1
12	678		1
13	711		1
14	729		1
15	732		1
16	748		1
17	751		1
18	752		1
19	753		1
20	753		1
21	756		1
22	773		1
23	784		1
24	801		1
25	803		1
26	811		1
27	813		1
28	815		1
29	817		1
30	827		1
31	827		1
32	836		1
33	839		1
34	844		1
35	849		1
36	850		1
37	855		1
38	856		1
39	861		1
40	883		1
41	896		1
42	903		1
43	917		1
44	926		1
45	950		1
46	951		1
47	951		1
48	993		1
49	1011		1
50	1013		1
1	382			1
2	511			1
3	552			1
4	553			1
5	563			1
6	584			1
7	593			1
8	595			1
9	595			1
10	615			1
11	629			1
12	656			1
13	658			1
14	660			1
15	689			1
16	715			1
17	716			1
18	719			1
19	724			1
20	731			1
21	732			1
22	733			1
23	747			1
24	762			1
25	765			1
26	811			1
27	815			1
28	815			1
29	817			1
30	823			1
31	827			1
32	838			1
33	847			1
34	877			1
35	883			1
36	891			1
37	907			1
38	913			1
39	915			1
40	929			1
41	929			1
42	951			1
43	968			1
44	1001			1
45	1040			1
46	1042			1
47	1038			1
48	1075			1
49	1109			1
50	1109			1

## Sheet: Female nKO
Mouse ID	Days	Cntrl	nKO	Cre line
1	93	1
2	164	1
3	220	1
4	262	1
5	428	1
6	430	1
7	473	1
8	509	1
9	509	1
10	510	1
11	515	1
12	516	1
13	523	1
14	526	1
15	545	1
16	558	1
17	563	1
18	564	1
19	594	1
20	614	1
21	616	1
22	628	1
23	638	1
24	662	1
25	690	1
26	709	1
27	723	1
28	755	1
29	757	1
30	768	1
31	772	1
32	778	1
33	778	1
34	787	1
35	801	1
36	813	1
37	815	1
38	826	1
39	827	1
40	846	1
41	865	1
42	875	1
43	909	1
44	910	1
45	918	1
46	945	1
47	971	1
48	974	1
49	987	1
1	153		1
2	198		1
3	199		1
4	204		1
5	218		1
6	252		1
7	398		1
8	411		1
9	486		1
10	497		1
11	510		1
12	520		1
13	526		1
14	537		1
15	590		1
16	597		1
17	616		1
18	635		1
19	650		1
20	687		1
21	694		1
22	697		1
23	698		1
24	702		1
25	753		1
26	763		1
27	763		1
28	764		1
29	764		1
30	766		1
31	776		1
32	779		1
33	787		1
34	790		1
35	791		1
36	792		1
37	805		1
38	806		1
39	815		1
40	818		1
41	820		1
42	827		1
43	828		1
44	840		1
45	845		1
46	856		1
47	874		1
48	924		1
49	976		1
49	994		1
1	251			1
2	341			1
3	344			1
4	471			1
5	545			1
6	560			1
7	578			1
8	631			1
9	636			1
10	654			1
11	659			1
12	674			1
13	683			1
14	683			1
15	686			1
16	690			1
17	691			1
18	690			1
19	699			1
20	704			1
21	720			1
22	728			1
23	734			1
24	731			1
25	740			1
26	740			1
27	737			1
28	748			1
29	767			1
30	779			1
31	786			1
32	786			1
33	826			1
34	827			1
35	834			1
36	834			1
37	845			1
38	851			1
39	872			1
40	881			1
41	878			1
42	905			1
43	925			1
44	949			1
45	973			1
46	1019			1
47	1040			1
48	1048			1
49	1047			1
50	1091			1
